# Supplementary material for: New perspectives on the contribution of sanitary investments to mortality decline in English cities, 1845–1909
Source: Econ Hist Rev. 2022 Sep 26;76(2):624–60. doi: 10.1111/ehr.13195 (PMC10952366; doi:10.1111/ehr.13195)
Supplement: Supplementary file 3 — Supporting Information [file EHR-76-624-s002.zip]

Archive with 123 entries (116 files):
- deposit/~$ad me file.docx
- deposit/~WRL1468.tmp
- deposit/~WRL3625.tmp
- deposit/do/
- deposit/do/.pdf
- deposit/do/figure2.do
- deposit/do/figure3.do
- deposit/do/figure4.do
- deposit/do/figure6.do
- deposit/do/figure7.do
- deposit/do/figure8.do
- deposit/do/figure9.do
- deposit/do/figureS1.do
- deposit/do/figureS2.do
- deposit/do/prepare regression data LOANS.do
- deposit/do/prepare regression data LTR.do
- deposit/do/table3.do
- deposit/do/table4.do
- deposit/do/table5.do
- deposit/do/table6.do
- deposit/do/table7.do
- deposit/do/table8.do
- deposit/do/table9.do
- deposit/do/tableA2.do
- deposit/do/tableA3.do
- deposit/do/tableA4.do
- deposit/do/tableA5.do
- deposit/do/tableA6.do
- deposit/do/tableS1.do
- deposit/dta/
- deposit/dta/original data/
- deposit/dta/original data/figure2.dta
- deposit/dta/original data/figure3.dta
- deposit/dta/original data/figure4.dta
- deposit/dta/original data/figure6a.dta
- deposit/dta/original data/figure6b_d.dta
- deposit/dta/original data/figure7.dta
- deposit/dta/original data/figure8.dta
- deposit/dta/original data/figureS1_S2.dta
- deposit/dta/original data/loans 5 original.dta
- deposit/dta/original data/LTR 10 original.dta
- deposit/dta/original data/LTR 5 original.dta
- deposit/dta/original data/tables1.dta
- deposit/dta/working data/
- deposit/dta/working data/loans 5 regression.dta
- deposit/dta/working data/LTR 10 regression decennial_rd_crude.dta
- deposit/dta/working data/LTR 10 regression decennial_ud.dta
- deposit/dta/working data/LTR 5 regression.dta
- deposit/output/
- deposit/output/figures/
- deposit/output/figures/Figure_prediction_sewers_13.gph
- deposit/output/figures/Figure_prediction_sewers_18.gph
- deposit/output/figures/Figure_prediction_sewers_21.gph
- deposit/output/figures/Figure_prediction_sewers_26.gph
- deposit/output/figures/Figure_prediction_sewers_28.gph
- deposit/output/figures/Figure_prediction_sewers_30.gph
- deposit/output/figures/Figure_prediction_sewers_35.gph
- deposit/output/figures/Figure_prediction_sewers_41.gph
- deposit/output/figures/Figure_prediction_sewers_42.gph
- deposit/output/figures/Figure_prediction_sewers_5.gph
- deposit/output/figures/Figure_prediction_sewers_51.gph
- deposit/output/figures/Figure_prediction_sewers_52.gph
- deposit/output/figures/Figure_prediction_sewers_53.gph
- deposit/output/figures/Figure_prediction_sewers_55.gph
- deposit/output/figures/Figure_prediction_sewers_57.gph
- deposit/output/figures/Figure_prediction_sewers_60.gph
- deposit/output/figures/Figure_prediction_sewers_all.gph
- deposit/output/figures/Figure_prediction_sewers_all.png
- deposit/output/figures/Figure_prediction_water_21.gph
- deposit/output/figures/Figure_prediction_water_26.gph
- deposit/output/figures/Figure_prediction_water_28.gph
- deposit/output/figures/Figure_prediction_water_30.gph
- deposit/output/figures/Figure_prediction_water_35.gph
- deposit/output/figures/Figure_prediction_water_41.gph
- deposit/output/figures/Figure_prediction_water_42.gph
- deposit/output/figures/Figure_prediction_water_51.gph
- deposit/output/figures/Figure_prediction_water_52.gph
- deposit/output/figures/Figure_prediction_water_55.gph
- deposit/output/figures/Figure_prediction_water_all.png
- deposit/output/figures/Figure2.png
- deposit/output/figures/Figure3.png
- deposit/output/figures/Figure4.png
- deposit/output/figures/Figure6.png
- deposit/output/figures/Figure7.png
- deposit/output/figures/Figure8.png
- deposit/output/figures/figure9.gph
- deposit/output/tables/
- deposit/output/tables/STU3fec_0001e6.tmp
- deposit/output/tables/STU3fec_000276.tmp
- deposit/output/tables/STU3fec_0002pb.tmp
- deposit/output/tables/STU4530_000749.tmp
- deposit/output/tables/STU4c74_000055.tmp
- deposit/output/tables/STU4c74_000152.tmp
- deposit/output/tables/STU4c74_0001b1.tmp
- deposit/output/tables/STU4c74_0003al.tmp
- deposit/output/tables/STU4c74_0003wg.tmp
- deposit/output/tables/STU4c74_00049h.tmp
- deposit/output/tables/STU4c74_00052f.tmp
- deposit/output/tables/STU4c74_0005je.tmp
- deposit/output/tables/STU4c74_0006gn.tmp
- deposit/output/tables/table4.rtf
- deposit/output/tables/table4.txt
- deposit/output/tables/table5.rtf
- deposit/output/tables/table5.txt
- deposit/output/tables/table6.rtf
- deposit/output/tables/table6.txt
- deposit/output/tables/table7.rtf
- deposit/output/tables/table7.txt
- deposit/output/tables/table8.rtf
- deposit/output/tables/table8.txt
- deposit/output/tables/table9.rtf
- deposit/output/tables/table9.txt
- deposit/output/tables/tableA2.rtf
- deposit/output/tables/tableA2.txt
- deposit/output/tables/tableA3.rtf
- deposit/output/tables/tableA3.txt
- deposit/output/tables/tableA4.rtf
- deposit/output/tables/tableA4.txt
- deposit/output/tables/tableA5.rtf
- deposit/output/tables/tableA5.txt
- deposit/output/tables/tableA6.rtf
- deposit/output/tables/tableA6.txt
- deposit/Read me file.docx
