# Supplementary material for: New perspectives on the contribution of sanitary investments to mortality decline in English cities, 1845–1909
Source: Econ Hist Rev. 2022 Sep 26;76(2):624–60. doi: 10.1111/ehr.13195 (PMC10952366; doi:10.1111/ehr.13195)
Supplement: Supplementary file 3 — Supporting Information [file EHR-76-624-s002.zip › deposit/do/figure2.do]

version 16
clear all
set more off

/************************************************************************** 
 
Figure 2.

This do file constructs Figure 2 in the main text. 
 
 
**************************************************************************/

*Set the root to match local file structure
global root "C:\Users\Toke\Dropbox\Social learning\replication\deposit"

*FIGURE 2: Crude death rates from faecal-oral diseases (1848-1911) and total local government expenditure (1868-1911), England and Wales. 

*Read in the data set
use "${root}/dta\original data\figure2.dta"

*Construct Figure 2
graph twoway (line dysenterycdr year, yaxis(1) ytitle("Deaths per 1,000 population", axis(1))) (line realspendpc year, yaxis(2) ytitle("Real spending (£ per capita)" , axis(2))), name(graph2a, replace) legend(label(1 "dysentery") label(2 "expenditure"))
graph twoway (line cholera typhustyphoidcontfevercdr typhoid typhuscdr contfever diarrhoea year, yaxis(1) ytitle("Deaths per 1,000 population")), name(graph2b, replace) legend(label(1 "cholera") label(2 "typhus, typhoid and continued fever") label(3 "typhoid") label(4 "typhus") label(5 "continued fever") label(6 "diarrhoea"))
graph combine graph2a graph2b, r(2) 
graph export "${root}/output\figures/Figure2.png", replace
