# Supplementary material for: New perspectives on the contribution of sanitary investments to mortality decline in English cities, 1845–1909
Source: Econ Hist Rev. 2022 Sep 26;76(2):624–60. doi: 10.1111/ehr.13195 (PMC10952366; doi:10.1111/ehr.13195)
Supplement: Supplementary file 3 — Supporting Information [file EHR-76-624-s002.zip › deposit/do/figure3.do]

version 16
clear all
set more off

/************************************************************************** 
 
Figure 3.

This do file constructs Figure 3 in the main text. 
 
 
**************************************************************************/

//Set the root to match local file structure
global root "C:\Users\Toke\Dropbox\Social learning\replication\deposit"	

//Read in the prepared data set
use "${root}/dta\original data\figure3.dta"	

// Figure 3: Sewerage and Water capital in the 16 Urban District in the Local Taxation returns sample, 1872-1910.

set scheme s1mono 
local v2 water_stock_N //(nominal 100k £)
local v3 sewerage_stock_N //(nominal 100k £)
	twoway ///
	(line `v2' year, yaxis(1)  ytitle("Water capital (nominal 100000 £)", axis(1)) graphregion(color(white)) lpattern(solid) lcolor(black) lwidth(med)    xscale(r(1870 1880 to 1910))) ///
	(line `v3' year, yaxis(2)   ytitle("Sewerage capital (nominal 100000 £)", axis(2)) graphregion(color(white)) lpattern(shortdash) lcolor(black) lwidth(med)   xscale(r(1870 1880 to 1910))), ///
	by(name, note("") r1tit("Sewerage capital (nominal 100000 £)") ) graphregion(color(white))	bgcolor(white) ///
	xtitle("")
	graph export "${root}/output\figures/Figure3.png", replace
