# Supplementary material for: New perspectives on the contribution of sanitary investments to mortality decline in English cities, 1845–1909
Source: Econ Hist Rev. 2022 Sep 26;76(2):624–60. doi: 10.1111/ehr.13195 (PMC10952366; doi:10.1111/ehr.13195)
Supplement: Supplementary file 3 — Supporting Information [file EHR-76-624-s002.zip › deposit/do/figure4.do]

version 16
clear all
set more off

/************************************************************************** 
 
Figure 4.

This do file constructs Figure 4 in the main text. 
 
 
**************************************************************************/


//Set the root to match local file structure
global root "C:\Users\Toke\Dropbox\Social learning\replication\deposit"

//Read in the data set
use "${root}/dta\original data\figure4.dta"

//Figure 4: Water loans and associated Water capital data for the four towns in the Loans sample between 1835 and 1910

graph twoway (bar waterworks_loans_RS year if id==35, yaxis(1) ysc(r(0 60)) ylabel(0 60 10 20 30 40 50 60)  ytitle("Water loans or capital", axis(1))  )  (line waterworks_stock_RS year if id==35, lcolor(red) lpattern(dash)   yaxis(1) ysc(r(0 60)) ylabel(0 60 10 20 30 40 50 60)  ytitle("Water capital stock (Loans)", axis(1)) ) (line water_stock_T_RS year if id==35, lcolor(blue) yaxis(1) ysc(r(0 60)) ylabel(0 60 10 20 30 40 50 60)   ytitle("Water loans or capital", axis(1)) ) , title( Liverpool) name(graph35, replace) legend(off)

graph twoway (bar waterworks_loans_RS year if id==41, yaxis(1) ytitle("Water loans or capital", axis(1)))  (line waterworks_stock_RS year if id==41, lcolor(red) lpattern(dash)   yaxis(1) ytitle("Water capital stock (Loans)", axis(1))) (line water_stock_T_RS year if id==41, lcolor(blue) yaxis(1) ytitle("Water loans or capital", axis(1))) , title(Manchester) name(graph41, replace) legend(off)

graph twoway (bar waterworks_loans_RS year if id==42, yaxis(1) ytitle("Water loans or capital", axis(1)))  (line waterworks_stock_RS year if id==42, lcolor(red) lpattern(dash)   yaxis(1) ytitle("Water capital stock (Loans)", axis(1))) (line water_stock_T_RS year if id==42, lcolor(blue) yaxis(1) ytitle("Water loans or capital", axis(1))) , title(Salford) name(graph42, replace) legend(off)

graph twoway (bar waterworks_loans_RS year if id==52, yaxis(1) ytitle("Water loans or capital", axis(1)))  (line waterworks_stock_RS year if id==52, lcolor(red) lpattern(dash)   yaxis(1) ytitle("Water capital stock (Loans)", axis(1))) (line water_stock_T_RS year if id==52, lcolor(blue) yaxis(1) ytitle("Water loans or capital", axis(1))) , title(Leeds) name(graph52, replace) legend(off)

graph combine graph35 graph41 graph42 graph52 
graph export "${root}/output\figures/Figure4.png", replace
