# Supplementary material for: New perspectives on the contribution of sanitary investments to mortality decline in English cities, 1845–1909
Source: Econ Hist Rev. 2022 Sep 26;76(2):624–60. doi: 10.1111/ehr.13195 (PMC10952366; doi:10.1111/ehr.13195)
Supplement: Supplementary file 3 — Supporting Information [file EHR-76-624-s002.zip › deposit/do/figure6.do]

version 16
clear all
set more off

/************************************************************************** 
 
Figure 6.

This do file constructs Figure 6 in the main text. 
 
 
**************************************************************************/

*Set the root to match local file structure
global root "C:\Users\Toke\Dropbox\Social learning\replication\deposit"

*FIGURE 6. 
*Panel 6a: Aggregated infant mortality (IMR), crude diarrhoeal mortality per 1,000 births and crude death rate per 1,000 population, in urban sanitary districts
clear
use "${root}/dta\original data\figure6a.dta"
*Construct Figure 6a
graph twoway (line all16imr all16diarrimr year, yaxis(1) ytitle("Infant or diarrhoeal rate, deaths per 1,000 births",axis(1)))(line all16cdr year, yaxis(2) ytitle("Crude death rate, deaths per 1,000 population",axis(2))), name(graph6a, replace) legend(label(1 "IMR") label(2 "diarrhoea") label(3 "crude death rate"))
clear

*Panel 6b-d: IMR, crude diarrhoeal mortality per 1,000 births and crude death rate per 1,000 population
*Construct Figure 6b-d
local rate "cdr diarr IMR"
foreach x of local rate {
	use "${root}/dta\original data\figure6b_d.dta"
	keep town year stand`x'1870 
	reshape wide stand`x'1870, i(year) j(town) str
	graph twoway (line stand`x'* year, ytitle("Relative `x' (1870 = 100)")), name(graph6`x',replace) legend(off)
	clear
}
graph combine graph6a graph6cdr graph6IMR graph6diarr 
graph export "${root}/output\figures/Figure6.png", replace
