# Supplementary material for: New perspectives on the contribution of sanitary investments to mortality decline in English cities, 1845–1909
Source: Econ Hist Rev. 2022 Sep 26;76(2):624–60. doi: 10.1111/ehr.13195 (PMC10952366; doi:10.1111/ehr.13195)
Supplement: Supplementary file 3 — Supporting Information [file EHR-76-624-s002.zip › deposit/do/figure7.do]

version 16
clear all
set more off

/************************************************************************** 
 
Figure 7.

This do file constructs Figure 7 in the main text. 
 
 
**************************************************************************/

*Set the root to match local file structure
global root "C:\Users\Toke\Dropbox\Social learning\replication\deposit"

*Read in data
use "${root}/dta\original data\figure7.dta", clear

*FIGURE 7. Typhoid and typhoid mortality rates in RDs associated with unrban sanitary districts, grouped by ownership of waterworks. 

*Construct Figure 7
local vars "typhoid typhus"
foreach x of local vars {
	graph twoway (line `x'* year, ytitle("`x'deaths per 1,000 population")), name(graph7`x', replace) legend(label(1 "municipalised by 1870") label(2 "private") label(3 "municipalised after 1870"))
}
graph combine graph7typhoid graph7typhus
graph export "${root}/output\figures/Figure7.png", replace
