# Supplementary material for: New perspectives on the contribution of sanitary investments to mortality decline in English cities, 1845–1909
Source: Econ Hist Rev. 2022 Sep 26;76(2):624–60. doi: 10.1111/ehr.13195 (PMC10952366; doi:10.1111/ehr.13195)
Supplement: Supplementary file 3 — Supporting Information [file EHR-76-624-s002.zip › deposit/do/figure8.do]

version 16
clear all
set more off

/************************************************************************** 
 
Figure 8.

This do file constructs Figure 8 in the main text. 
 
 
**************************************************************************/

*Set the root to match local file structure
global root "C:\Users\Toke\Dropbox\Social learning\replication\deposit"

*Read in data
use "${root}/dta\original data\figure8.dta", clear

*FIGURE 8. Infant mortality and life expectancy at birth in core RDs of four towns
graph twoway (line imr5yr* year, yscale(range(0 250)) ylabel(0 50 100 150 200 250) ytitle("infant mortality")), name(graph8a, replace) legend(label(1 "Leeds") label(2 "Liverpool") label(3 "Manchester") label(4 "Salford"))
drop if year>1884
graph twoway (line e05yr* year, xscale(range(1840 1890)) yscale(range(0 50)) ylabel(0 10 20 30 40) ytitle("life expectancy at birth")), name(graph8b, replace) legend(label(1 "Leeds") label(2 "Liverpool") label(3 "Manchester") label(4 "Salford"))
graph combine graph8a graph8b
graph export "${root}/output\figures/Figure8.png", replace
