# Supplementary material for: New perspectives on the contribution of sanitary investments to mortality decline in English cities, 1845–1909
Source: Econ Hist Rev. 2022 Sep 26;76(2):624–60. doi: 10.1111/ehr.13195 (PMC10952366; doi:10.1111/ehr.13195)
Supplement: Supplementary file 3 — Supporting Information [file EHR-76-624-s002.zip › deposit/do/figure9.do]

version 16
clear all
set more off

/*

June 2022

THIS FILE INCLUDE THE CODE TO construct Figure 9. 

To run this do file you must first install in Stata 16

interflex
reghdfe 
ftools 

The directory roots must also be defined to match your own setting.

*/

// set the directories to match your setting
global root "C:\Users\Toke\Dropbox\Social learning\replication\deposit"


// load data

use "${root}/dta/working data/LTR 5 regression.dta", clear
xtset id year, delta(5)


//Figure 9: Complementarity between Sewerage and Water capital: the interaction effect illustrated

local X_controls "assessable_value popgrowth female age0to14 age15to44 birthrate oc_manufacturing oc_textiles"

interflex mallcause Lsewerage_stock Lwater_stock `X_controls'  if year <=1905 & municipal>0 [weight=pop_av], fe(id year) vce(cluster) cluster(id)  type(linear) ylabel("All-cause Mortality")   dlabel("Sewerage Capital")   xlabel("Water capital")

graph save "${root}/output/figures/figure9",  replace
