# Supplementary material for: New perspectives on the contribution of sanitary investments to mortality decline in English cities, 1845–1909
Source: Econ Hist Rev. 2022 Sep 26;76(2):624–60. doi: 10.1111/ehr.13195 (PMC10952366; doi:10.1111/ehr.13195)
Supplement: Supplementary file 3 — Supporting Information [file EHR-76-624-s002.zip › deposit/do/figureS1.do]

version 16
clear all
set more off

/************************************************************************** 
 
Figure S1 

This do file constructs Figure S1 in the supplementary appendex. 
 
 
**************************************************************************/

 
//Set the root to match local file structure
global root "C:\Users\Toke\Dropbox\Social learning\replication\deposit"	

//Read in the prepared data set
use "${root}/dta\original data\figureS1_S2.dta"	

local v1 water_exp_pc
local v2 sewerage_exp_pc 

**************************************************************************

//Figure S1: Within and out of sample predicted sewerage-related capital expenditures per capita and actual real capital expenditures per capita, 1883-1900.

twoway ///
	(line `v2'_cap_imp_all year if year >= 1883 & year <= 1900  & id==5 , graphregion(color(white)) lpattern(solid) lcolor(black) lwidth(med)    xscale(r( 1882, 1883 to 1900)) xline(1892)) ///
	(line `v2'_cap year if year >= 1883 & year <= 1900 & id==5, graphregion(color(white)) lpattern(shortdash) lcolor(black) lwidth(med)   xscale(r(1882, 1883 to 1900)) xline(1892)  ), title(Portsmouth) legend(off)

graph save "${root}/output/figures/Figure_prediction_sewers_5", replace	

twoway ///
	(line `v2'_cap_imp_all year if year >= 1883 & year <= 1900  & id==13 , graphregion(color(white)) lpattern(solid) lcolor(black) lwidth(med)    xscale(r( 1882, 1883 to 1900)) xline(1892)) ///
	(line `v2'_cap year if year >= 1883 & year <= 1900 & id==13, graphregion(color(white)) lpattern(shortdash) lcolor(black) lwidth(med)   xscale(r(1882, 1883 to 1900)) xline(1892)  ), title(Norwich) legend(off)

graph save "${root}/output/figures/Figure_prediction_sewers_13", replace	

twoway ///
	(line `v2'_cap_imp_all year if year >= 1883 & year <= 1900  & id==18 , graphregion(color(white)) lpattern(solid) lcolor(black) lwidth(med)    xscale(r( 1882, 1883 to 1900)) xline(1892)) ///
	(line `v2'_cap year if year >= 1883 & year <= 1900 & id==18, graphregion(color(white)) lpattern(shortdash) lcolor(black) lwidth(med)   xscale(r(1882, 1883 to 1900)) xline(1892)  ), title(Bristol) legend(off)

graph save "${root}/output/figures/Figure_prediction_sewers_18", replace	


twoway ///
	(line `v2'_cap_imp_all year if year >= 1883 & year <= 1900  & id==21 , graphregion(color(white)) lpattern(solid) lcolor(black) lwidth(med)    xscale(r( 1882, 1883 to 1900)) xline(1892)) ///
	(line `v2'_cap year if year >= 1883 & year <= 1900 & id==21, graphregion(color(white)) lpattern(shortdash) lcolor(black) lwidth(med)   xscale(r(1882, 1883 to 1900)) xline(1892)  ), title(Wolverhampton) legend(off)

graph save "${root}/output/figures/Figure_prediction_sewers_21", replace	

twoway ///
	(line `v2'_cap_imp_all year if year >= 1883 & year <= 1900  & id==26 , graphregion(color(white)) lpattern(solid) lcolor(black) lwidth(med)    xscale(r( 1882, 1883 to 1900)) xline(1892)) ///
	(line `v2'_cap year if year >= 1883 & year <= 1900 & id==26, graphregion(color(white)) lpattern(shortdash) lcolor(black) lwidth(med)   xscale(r(1882, 1883 to 1900)) xline(1892)  ), title(Birmingham) legend(off)

graph save "${root}/output/figures/Figure_prediction_sewers_26", replace	


twoway ///
	(line `v2'_cap_imp_all year if year >= 1883 & year <= 1900  & id==28 , graphregion(color(white)) lpattern(solid) lcolor(black) lwidth(med)    xscale(r( 1882, 1883 to 1900)) xline(1892)) ///
	(line `v2'_cap year if year >= 1883 & year <= 1900 & id==28, graphregion(color(white)) lpattern(shortdash) lcolor(black) lwidth(med)   xscale(r(1882, 1883 to 1900)) xline(1892)  ), title(Leicester) legend(off)

graph save "${root}/output/figures/Figure_prediction_sewers_28", replace	

twoway ///
	(line `v2'_cap_imp_all year if year >= 1883 & year <= 1900  & id==30 , graphregion(color(white)) lpattern(solid) lcolor(black) lwidth(med)    xscale(r( 1882, 1883 to 1900)) xline(1892)) ///
	(line `v2'_cap year if year >= 1883 & year <= 1900 & id==30, graphregion(color(white)) lpattern(shortdash) lcolor(black) lwidth(med)   xscale(r(1882, 1883 to 1900)) xline(1892)  ), title(Nottingham) legend(off)

graph save "${root}/output/figures/Figure_prediction_sewers_30", replace	


twoway ///
	(line `v2'_cap_imp_all year if year >= 1883 & year <= 1900  & id==35 , graphregion(color(white)) lpattern(solid) lcolor(black) lwidth(med)    xscale(r( 1882, 1883 to 1900)) xline(1892)) ///
	(line `v2'_cap year if year >= 1883 & year <= 1900 & id==35, graphregion(color(white)) lpattern(shortdash) lcolor(black) lwidth(med)   xscale(r(1882, 1883 to 1900)) xline(1892)  ), title(Liverpool) legend(off)

graph save "${root}/output/figures/Figure_prediction_sewers_35", replace	

twoway ///
	(line `v2'_cap_imp_all year if year >= 1883 & year <= 1900  & id==41 , graphregion(color(white)) lpattern(solid) lcolor(black) lwidth(med)    xscale(r( 1882, 1883 to 1900)) xline(1892)) ///
	(line `v2'_cap year if year >= 1883 & year <= 1900 & id==41, graphregion(color(white)) lpattern(shortdash) lcolor(black) lwidth(med)   xscale(r(1882, 1883 to 1900)) xline(1892)  ), title(Manchester) legend(off)

graph save "${root}/output/figures/Figure_prediction_sewers_41", replace	

twoway ///
	(line `v2'_cap_imp_all year if year >= 1883 & year <= 1900  & id==42 , graphregion(color(white)) lpattern(solid) lcolor(black) lwidth(med)    xscale(r( 1882, 1883 to 1900)) xline(1892)) ///
	(line `v2'_cap year if year >= 1883 & year <= 1900 & id==42, graphregion(color(white)) lpattern(shortdash) lcolor(black) lwidth(med)   xscale(r(1882, 1883 to 1900)) xline(1892)  ), title(Salford ) legend(off)

graph save "${root}/output/figures/Figure_prediction_sewers_42", replace	

twoway ///
	(line `v2'_cap_imp_all year if year >= 1883 & year <= 1900  & id==51 , graphregion(color(white)) lpattern(solid) lcolor(black) lwidth(med)    xscale(r( 1882, 1883 to 1900)) xline(1892)) ///
	(line `v2'_cap year if year >= 1883 & year <= 1900 & id==51, graphregion(color(white)) lpattern(shortdash) lcolor(black) lwidth(med)   xscale(r(1882, 1883 to 1900)) xline(1892)  ), title(Bradford) legend(off)

graph save "${root}/output/figures/Figure_prediction_sewers_51", replace	

twoway ///
	(line `v2'_cap_imp_all year if year >= 1883 & year <= 1900  & id==52 , graphregion(color(white)) lpattern(solid) lcolor(black) lwidth(med)    xscale(r( 1882, 1883 to 1900)) xline(1892)) ///
	(line `v2'_cap year if year >= 1883 & year <= 1900 & id==52, graphregion(color(white)) lpattern(shortdash) lcolor(black) lwidth(med)   xscale(r(1882, 1883 to 1900)) xline(1892)  ), title(Leeds) legend(off)

graph save "${root}/output/figures/Figure_prediction_sewers_52", replace

twoway ///
	(line `v2'_cap_imp_all year if year >= 1883 & year <= 1900  & id==53 , graphregion(color(white)) lpattern(solid) lcolor(black) lwidth(med)    xscale(r( 1882, 1883 to 1900)) xline(1892)) ///
	(line `v2'_cap year if year >= 1883 & year <= 1900 & id==53, graphregion(color(white)) lpattern(shortdash) lcolor(black) lwidth(med)   xscale(r(1882, 1883 to 1900)) xline(1892)  ), title(Sheffield) legend(off)

graph save "${root}/output/figures/Figure_prediction_sewers_53", replace	

twoway ///
	(line `v2'_cap_imp_all year if year >= 1883 & year <= 1900  & id==55 , graphregion(color(white)) lpattern(solid) lcolor(black) lwidth(med)    xscale(r( 1882, 1883 to 1900)) xline(1892)) ///
	(line `v2'_cap year if year >= 1883 & year <= 1900 & id==55, graphregion(color(white)) lpattern(shortdash) lcolor(black) lwidth(med)   xscale(r(1882, 1883 to 1900)) xline(1892)  ), title(Hull) legend(off)

graph save "${root}/output/figures/Figure_prediction_sewers_55", replace	

twoway ///
	(line `v2'_cap_imp_all year if year >= 1883 & year <= 1900  & id==57 , graphregion(color(white)) lpattern(solid) lcolor(black) lwidth(med)    xscale(r( 1882, 1883 to 1900)) xline(1892)) ///
	(line `v2'_cap year if year >= 1883 & year <= 1900 & id==57, graphregion(color(white)) lpattern(shortdash) lcolor(black) lwidth(med)   xscale(r(1882, 1883 to 1900)) xline(1892)  ), title(Sunderland) legend(off)

graph save "${root}/output/figures/Figure_prediction_sewers_57", replace	


twoway ///
	(line `v2'_cap_imp_all year if year >= 1883 & year <= 1900  & id==60 , graphregion(color(white)) lpattern(solid) lcolor(black) lwidth(med)    xscale(r( 1882, 1883 to 1900)) xline(1892)) ///
	(line `v2'_cap year if year >= 1883 & year <= 1900 & id==60, graphregion(color(white)) lpattern(shortdash) lcolor(black) lwidth(med)   xscale(r(1882, 1883 to 1900)) xline(1892)  ), title(Newcastle-upon-Tyne) legend(off)

graph save "${root}/output/figures/Figure_prediction_sewers_60", replace	


graph combine "${root}/output/figures/Figure_prediction_sewers_5" "${root}/output/figures/Figure_prediction_sewers_13" "${root}/output/figures/Figure_prediction_sewers_18" "${root}/output/figures/Figure_prediction_sewers_21" "${root}/output/figures/Figure_prediction_sewers_26" "${root}/output/figures/Figure_prediction_sewers_28" "${root}/output/figures/Figure_prediction_sewers_30" "${root}/output/figures/Figure_prediction_sewers_35" "${root}/output/figures/Figure_prediction_sewers_41" "${root}/output/figures/Figure_prediction_sewers_42" "${root}/output/figures/Figure_prediction_sewers_51" "${root}/output/figures/Figure_prediction_sewers_52" "${root}/output/figures/Figure_prediction_sewers_53" "${root}/output/figures/Figure_prediction_sewers_55" "${root}/output/figures/Figure_prediction_sewers_57" "${root}/output/figures/Figure_prediction_sewers_60"
 graph save "${root}/output/figures/Figure_prediction_sewers_all", replace
 graph export "${root}/output/figures/Figure_prediction_sewers_all.png", replace
