# Supplementary material for: New perspectives on the contribution of sanitary investments to mortality decline in English cities, 1845–1909
Source: Econ Hist Rev. 2022 Sep 26;76(2):624–60. doi: 10.1111/ehr.13195 (PMC10952366; doi:10.1111/ehr.13195)
Supplement: Supplementary file 3 — Supporting Information [file EHR-76-624-s002.zip › deposit/do/figureS2.do]

version 16
clear all
set more off

/************************************************************************** 
 
Figure S2 

This do file constructs Figure S2 in the supplementary appendex. 
 
 
**************************************************************************/

 
//Set the root to match local file structure
global root "C:\Users\Toke\Dropbox\Social learning\replication\deposit"	

//Read in the prepared data set
use "${root}/dta\original data\figureS1_S2.dta"	

local v1 water_exp_pc
local v2 sewerage_exp_pc 

**************************************************************************


//Figure S2: Within and out of sample predicted water-related capital expenditures per capita and actual real capital expenditures per capita, 1883-1900.


 twoway ///
	(line `v1'_cap_imp_all year if  year >= 1883 & year <= 1899  & id==26 , graphregion(color(white)) lpattern(solid) lcolor(black) lwidth(med)    xscale(r( 1883, 1884 to 1899)) xline(1892)) ///
	(line `v1'_cap year if year >= 1883 & year <= 1899 & id==26, graphregion(color(white)) lpattern(shortdash) lcolor(black) lwidth(med)   xscale(r(1883, 1884 to 1899)) xline(1892)), title(Birmingham) legend(off)
	///
	
graph save "${root}/output/figures/Figure_prediction_water_26", replace
 

 twoway ///
	(line `v1'_cap_imp_all year if  year >= 1883 & year <= 1897  & id==28 , graphregion(color(white)) lpattern(solid) lcolor(black) lwidth(med)    xscale(r( 1883, 1884 to 1897)) xline(1892) ) ///
	(line `v1'_cap year if year >= 1883 & year <= 1897 & id==28, graphregion(color(white)) lpattern(shortdash) lcolor(black) lwidth(med)   xscale(r(1883, 1884 to 1897)) xline(1892)), title(Leicester) legend(off)
	///
	
graph save "${root}/output/figures/Figure_prediction_water_28", replace
 
 twoway ///
	(line `v1'_cap_imp_all year if  year >= 1883 & year <= 1895  & id==30 , graphregion(color(white)) lpattern(solid) lcolor(black) lwidth(med)    xscale(r( 1883, 1884 to 1895)) xline(1892) ) ///
	(line `v1'_cap year if year >= 1883 & year <= 1895 & id==30, graphregion(color(white)) lpattern(shortdash) lcolor(black) lwidth(med)   xscale(r(1883, 1884 to 1895)) xline(1892)), title(Nottingham) legend(off)
	///
	
graph save "${root}/output/figures/Figure_prediction_water_30", replace
 
 
 local cityid =21
 twoway ///
	(line `v1'_cap_imp_all year if year >= 1883 & year <= 1900  & id==`cityid' , graphregion(color(white)) lpattern(solid) lcolor(black) lwidth(med)    xscale(r( 1883, 1884 to 1900)) xline(1892) ) ///
	(line `v1'_cap year if year >= 1883 & year <= 1900 & id==`cityid', graphregion(color(white)) lpattern(shortdash) lcolor(black) lwidth(med)   xscale(r(1883, 1884 to 1900)) xline(1892)), title(Wolverhampton) legend(off) 
graph save "${root}/output/figures/Figure_prediction_water_`cityid'", replace 

 local cityid =35
 twoway ///
	(line `v1'_cap_imp_all year if year >= 1883 & year <= 1900  & id==`cityid' , graphregion(color(white)) lpattern(solid) lcolor(black) lwidth(med)    xscale(r( 1883, 1884 to 1900)) xline(1892) ) ///
	(line `v1'_cap year if year >= 1883 & year <= 1900 & id==`cityid', graphregion(color(white)) lpattern(shortdash) lcolor(black) lwidth(med)   xscale(r(1883, 1884 to 1900)) xline(1892)), title(Liverpool) legend(off) 
graph save "${root}/output/figures/Figure_prediction_water_`cityid'", replace 


local cityid =41
 twoway ///
	(line `v1'_cap_imp_all year if year >= 1883 & year <= 1900  & id==`cityid' , graphregion(color(white)) lpattern(solid) lcolor(black) lwidth(med)    xscale(r( 1883, 1884 to 1900)) xline(1892) ) ///
	(line `v1'_cap year if year >= 1883 & year <= 1900 & id==`cityid', graphregion(color(white)) lpattern(shortdash) lcolor(black) lwidth(med)   xscale(r(1883, 1884 to 1900)) xline(1892)), title(Manchester) legend(off) 
graph save "${root}/output/figures/Figure_prediction_water_`cityid'", replace 


local cityid =42
 twoway ///
	(line `v1'_cap_imp_all year if year >= 1883 & year <= 1900  & id==`cityid' , graphregion(color(white)) lpattern(solid) lcolor(black) lwidth(med)    xscale(r( 1883, 1884 to 1900)) xline(1892) ) ///
	(line `v1'_cap year if year >= 1883 & year <= 1900 & id==`cityid', graphregion(color(white)) lpattern(shortdash) lcolor(black) lwidth(med)   xscale(r(1883, 1884 to 1900)) xline(1892)), title(Salford) legend(off) 
graph save "${root}/output/figures/Figure_prediction_water_`cityid'", replace 


local cityid =51
 twoway ///
	(line `v1'_cap_imp_all year if year >= 1883 & year <= 1900  & id==`cityid' , graphregion(color(white)) lpattern(solid) lcolor(black) lwidth(med)    xscale(r( 1883, 1884 to 1900)) xline(1892) ) ///
	(line `v1'_cap year if year >= 1883 & year <= 1900 & id==`cityid', graphregion(color(white)) lpattern(shortdash) lcolor(black) lwidth(med)   xscale(r(1883, 1884 to 1900)) xline(1892)), title(Bradford) legend(off) 
graph save "${root}/output/figures/Figure_prediction_water_`cityid'", replace 


local cityid =52
 twoway ///
	(line `v1'_cap_imp_all year if year >= 1883 & year <= 1900  & id==`cityid' , graphregion(color(white)) lpattern(solid) lcolor(black) lwidth(med)    xscale(r( 1883, 1884 to 1900)) xline(1892) ) ///
	(line `v1'_cap year if year >= 1883 & year <= 1900 & id==`cityid', graphregion(color(white)) lpattern(shortdash) lcolor(black) lwidth(med)   xscale(r(1883, 1884 to 1900)) xline(1892)), title(Leeds) legend(off) 
graph save "${root}/output/figures/Figure_prediction_water_`cityid'", replace 

local cityid =55
 twoway ///
	(line `v1'_cap_imp_all year if year >= 1883 & year <= 1900  & id==`cityid' , graphregion(color(white)) lpattern(solid) lcolor(black) lwidth(med)    xscale(r( 1883, 1884 to 1900)) xline(1892) ) ///
	(line `v1'_cap year if year >= 1883 & year <= 1900 & id==`cityid', graphregion(color(white)) lpattern(shortdash) lcolor(black) lwidth(med)   xscale(r(1883, 1884 to 1900)) xline(1892)), title(Hull) legend(off) 
graph save "${root}/output/figures/Figure_prediction_water_`cityid'", replace 


graph combine "${root}/output/figures/Figure_prediction_water_21" "${root}/output/figures/Figure_prediction_water_35" "${root}/output/figures/Figure_prediction_water_41" "${root}/output/figures/Figure_prediction_water_42" "${root}/output/figures/Figure_prediction_water_51" "${root}/output/figures/Figure_prediction_water_52" "${root}/output/figures/Figure_prediction_water_55" "${root}/output/figures/Figure_prediction_water_26" "${root}/output/figures/Figure_prediction_water_28" "${root}/output/figures/Figure_prediction_water_30" 
 graph export "${root}/output/figures/Figure_prediction_water_all.png", replace
