# Supplementary material for: New perspectives on the contribution of sanitary investments to mortality decline in English cities, 1845–1909
Source: Econ Hist Rev. 2022 Sep 26;76(2):624–60. doi: 10.1111/ehr.13195 (PMC10952366; doi:10.1111/ehr.13195)
Supplement: Supplementary file 3 — Supporting Information [file EHR-76-624-s002.zip › deposit/do/prepare regression data LOANS.do]

version 16
clear all
set more off

/******************************************************************************

June 2022

THIS FILE PREPARES THE ORIGINAL FIVE YEARS PANELS FOR THE LOANS SAMPLE FOR THE REGRESSION ANALYSIS. 

1) IT STANDARIZE THE VARIABLES

2) IT CALCULATES THE VARIABLES NEEDED FOR THE DECLINE EXPLAINED CALCULATIONS

3) IT SAVES THE DATA SET USED TO ANALYSE THE FIVE YEAR PANEL FOR THE LOAN SAMPLE in the diretory called "working data".

To run this do files you must first install in Stata 16

wtmean
boottest
psacalc 
interflex
reghdfe
fttools

The directory roots must also be defined to match your own setting.

*******************************************************************************/


// set the directories

*home PC
global root "C:\Users\Toke\Dropbox\Social learning\replication\deposit"

//Read om the loans data set
use "${root}/dta\original data/loans 5 original.dta
xtset id year, delta(5)

//Prepare the data for regression analysis

local vlist "popUD popUD_growth water_stock_dep water_stock cbr cbr38"
local y1list "imr Logimr ecmr cdr e0 e15 imr38"

gen Logimr = log(imr)
label var Logimr "Log infant mortality rate"

// calculate average population by urban district (to be used as a weight in the regressions)
bysort id: egen popUD_av = mean(popUD)   
label var popUD_av "Average population by urban district"

//Saves a non-standarized version of pop to be used in the construction of proportion of the decline explained.

gen popUD_non = popUD
label var popUD_non "Population (nonstandarized)" 

// standardise the variables (so they are mean 0 and standard deviation 1)
foreach v in `vlist' `y1list' {
su `v' 
gen `v'_none = `v'
replace `v' = (`v'-r(mean))/r(sd)
drop `v'_none
}

// calculate lags

local waterlist "water_stock_dep water_stock"
foreach v in `waterlist'{
	gen `v'_lag =L.`v'
	gen `v'_lag2 =L2.`v'
	} 

drop water_stock_dep_lag2 //not used in the regressions 
	
//Label the variables used in the regressions

label var water_stock_lag "Water capital, t-1"
label var water_stock_lag2 "Water capital, t-2"
label var water_stock_dep_lag "Water capital (3%), t-1"

// calculate mortality declines
local yylist "imr ecmr cdr e0 e15 "
local xxlist "water_stock"
local startyears "3 4 5 6 7 8 9"
local endyears "4 5 6 7 8 9 10"
foreach v in `xxlist' `yylist' { // loop over variables
// calculated weighted average at start (looping over several)
foreach start in `startyears' {
egen temp_`v'_`start'= wtmean(`v') if (period5==`start'), weight(popUD_non)

egen t2_`v'_`start'=mean(temp_`v'_`start')
}
// calculated weighted average at end (looping over several)
foreach end in `endyears' {
egen t3_`v'_`end'= wtmean(`v') if (period5==`end'), weight(popUD_non)
egen t4_`v'_`end'=mean(t3_`v'_`end')
}

gen d_`v'_3_5 = t4_`v'_5-t2_`v'_3
gen d_`v'_5_7 = t4_`v'_7-t2_`v'_5
gen d_`v'_7_9 = t4_`v'_10-t2_`v'_7

} // end loop over variables
drop t*

local index "3 5 7"
foreach i in `index' {
	local gen j=i+2
	gen temp1_`i' = d_water_stock_`i'_`j'
	gen temp2_`i' = d_imr_`i'_`j'
	gen declineexplained`i' = d_water_stock_`i'_`j'*100/d_imr_`i'_`j'

}

egen temp = rsum(declineexplained*)
gen avedeclineexplained = temp/3
label var avedeclineexplained "Input to calculating the explained decline till 1885"
drop temp*
drop d_*
drop decline*

 // save
	save "${root}/dta/working data/loans 5 regression.dta", replace
