# Supplementary material for: New perspectives on the contribution of sanitary investments to mortality decline in English cities, 1845–1909
Source: Econ Hist Rev. 2022 Sep 26;76(2):624–60. doi: 10.1111/ehr.13195 (PMC10952366; doi:10.1111/ehr.13195)
Supplement: Supplementary file 3 — Supporting Information [file EHR-76-624-s002.zip › deposit/do/prepare regression data LTR.do]

version 16
clear all
set more off

/******************************************************************************

June 2022

THIS FILE PREPARES THE ORIGINAL FIVE AND TEN YEARS PANELS FOR THE LRT SAMPLE FOR THE REGRESSION ANALYSIS. 

1) IT STANDARIZE THE VARIABLES

2) IT CALCULATES THE VARIABLES NEEDED FOR THE DECLINE EXPLAINED CALCULATIONS

3) IT SAVES TWO DATA SETS: i) THE FILE "LTR 5 regressions.dta" IN THE DIRECTORY "working data" IS THE DATA USED TO ANALYSE THE FIVE YEAR PANEL FOR THE LTR SAMPLE; ii) THE FILE "LTR 10 regressions`type'.dta" IN THE DIRECTORY "working data" IS THE DATA USED TO ANALYSE THE TEN YEAR PANEL FOR THE LTR SAMPLE (WITH ALL-CAUSE MORTALITY RECORDED EITHER AT THE UD OR RD LEVEL). 

To run this do files you must first install in Stata 16

wtmean
boottest
psacalc 
interflex
reghdfe
fttools

The directory roots must also be defined to match your own setting.

*******************************************************************************/

// set the directories

*home PC
global root "C:\Users\Toke\Dropbox\Social learning\replication\deposit"


******************************************************************************************

// Prepare the data with five year periods for the LTR sample to be used in the regression analysis.

// load data 

use "${root}/dta/original data/LTR 5 original.dta", clear

xtset id year, delta(5)

// prepare data for analysis

// calculate average population by town (to be used as a weight in the regressions)
bysort id: egen pop_av = mean(pop) if year <=1905 
label var pop_av "Population average"
//Calcuates the log of all cause mortality before standarization to be used in Table A4, col. 7 and 8.
gen logmallcause = log(mallcause)
label var logmallcause "Log All-cause mortality rate"

//Saves a non-standarized version of pop to be used in the construction of proportion of the decline explained.

gen pop_nonstan = pop
label var pop_nonstan "Population (nonstandarized)" 

// standardise the variables (so they are mean 0 and standard deviation 1) 

local vlist "water_stock sewerage_stock water_stock_dep sewerage_stock_dep  water_stock_pri loans_sqrt assessable_value  pop popgrowth female age0to14 age15to44 oc_manufacturing oc_textiles birthrate municipal"
local ylist "mallcause mdiarrhoea minfant mtyphus mtyphoid"
foreach v in `vlist' `ylist' {
su `v' //if year >=1870 & year<=1905
gen `v'_nonstand = `v'
replace `v' = (`v'-r(mean))/r(sd)
drop `v'_nonstand
}

//Generate and label lags of the capital stock variables and the interactions
gen Lwater_stock= L.water_stock 
label var Lwater_stock "Water capital (WC) t-1"
gen Lsewerage_stock= L.sewerage_stock
label var Lsewerage_stock "Sewerage capital (SC) t-1"

gen Lwater_stock_sewerage= L.water_stock * L.sewerage_stock
label var Lwater_stock_sewerage "WC x SC interaction t-1"
gen Lwater_stock_pri= L.water_stock_pri 
label var Lwater_stock_pri "Water capital (WC) (w. private) t-1"
gen Lwater_stock_pri_sewerage = L.water_stock_pri *L.sewerage_stock
label var Lwater_stock_pri_sewerage "WC x SC interaction  (w. private) t-1"
gen Lwater_stock_dep = L.water_stock_dep
label var Lwater_stock_dep "Water capital (w. 3% dep) (WC) t-1"
gen Lsewerage_stock_dep = L.sewerage_stock_dep
label var Lsewerage_stock_dep "Sewerage capital (w. 3% dep) (SC) t-1"
gen Lwater_stock_sewerage_dep = L.water_stock_dep*L.sewerage_stock_dep
label var Lwater_stock_sewerage_dep "WC x SC interaction (w. 3% dep)" //Water - sewerage interaction (with 3% depreciation)

gen L2water_stock =L2.water_stock
label var L2water_stock "Water capital (WC) t-2"
gen L2sewerage_stock =L2.sewerage_stock
label var L2sewerage_stock   "Sewerage capital (SC) t-2"

// calculate mortality declines to be used to evaluate the effect size between 1875 and 1910
local ylist "mallcause mdiarrhoea minfant mtyphus mtyphoid"
local xlist "water_stock sewerage_stock"
local startyears "1875 1880 1885 1890 1895 1900" 
local endyears "1880 1885 1890 1895 1900 1905" 
foreach v in `xlist' `ylist' { // loop over variables
// calculated weighted average at start (looping over several)
foreach start in `startyears' {
egen temp_`v'_`start'= wtmean(`v') if (year==`start'), weight(pop_nonstan)
egen temp2_`v'_`start'=mean(temp_`v'_`start')
}
// calculated weighted average at end (looping over several)
foreach end in `endyears' {
egen temp3_`v'_`end'= wtmean(`v') if (year==`end'), weight(pop_nonstan)
egen temp4_`v'_`end'=mean(temp3_`v'_`end')
}
// calculate weighted average change over the period (for each combination of start and end years)

gen d_`v'_1875_1890 = temp4_`v'_1890-temp2_`v'_1875
gen d_`v'_1890_1905 = temp4_`v'_1905-temp2_`v'_1890

} // end loop over variables
drop temp*


local ylist "mallcause mdiarrhoea minfant mtyphus mtyphoid"
foreach v in `ylist' {
local index "1875 1890" //"1 4"
foreach i in `index' {
	local gen j=i+15
	gen declineexplainedW`v'`i' = d_water_stock_`i'_`j'*100/d_`v'_`i'_`j'
	gen declineexplainedS`v'`i' = d_sewerage_stock_`i'_`j'*100/d_`v'_`i'_`j'
	
}
egen tempW`v' = rsum(declineexplainedW`v'*)
egen tempS`v' = rsum(declineexplainedS`v'*)


gen avedeclineexplainedW`v' = tempW`v'/2
label var avedeclineexplainedW`v' "Input to calculation of average decline in `v' to be explained by Water capital"
gen avedeclineexplainedS`v' = tempS`v'/2
label var avedeclineexplainedS`v' "Input to calculation of average decline in `v' to be explained by Sewerage capital"
}

drop temp*
drop decline*
drop d_*

// calculate mortality declines for the period 1870 to 1900 to be used in the specification with Debt (in Table 6).
local ylist "mallcause"
local xlist "loans_sqrt"
local startyears "1870 1885"
local endyears "1885 1895"
foreach v in `xlist' `ylist' { // loop over variables
// calculated weighted average at start (looping over several)
foreach start in `startyears' {
egen temp_`v'_`start'= wtmean(`v') if (year==`start'), weight(pop_nonstan)
egen temp2_`v'_`start'=mean(temp_`v'_`start')
}
// calculated weighted average at end (looping over several)
foreach end in `endyears' {
egen temp3_`v'_`end'= wtmean(`v') if (year==`end'), weight(pop_nonstan)
egen temp4_`v'_`end'=mean(temp3_`v'_`end')
}
// calculate weighted average change over the period (for each combination of start and end years)

gen d_`v'_1870_1885 = temp4_`v'_1885-temp2_`v'_1870
gen d_`v'_1885_1895 = temp4_`v'_1895-temp2_`v'_1885

} // end loop over variables
drop temp*

	gen declineexplained1870 = d_loans_sqrt_1870_1885*100/d_mallcause_1870_1885
	gen declineexplained1885 = d_loans_sqrt_1885_1895*100/d_mallcause_1885_1895

egen temp = rsum(declineexplained*)
gen avedeclineexplainedLmallcause = temp/2

drop temp*
drop decline*
drop d_*

*keep `vlist' `ylist' id year name avedeclineexplained

label var avedeclineexplainedLmallcause "Input to calculating the explained decline till 1900" 


 // save
	save "${root}/dta/working data/LTR 5 regression.dta", replace

	
*****************************************************************************************************


// prepare decennial data for the LTR sample to be used in the regression analysis (Table 6).  (two types depending of the unit (UD or RD) for the mortality rate)

//load data
local datatypelist "decennial_ud decennial_rd_crude"
foreach type in `datatypelist' {
*use "${root}/dta/original data/All data decadal 2.dta", clear
use "${root}/dta/original data/LTR 10 original.dta", clear
keep if datatype=="`type'"
xtset id year, delta(10)


//Saves a non-standarized version of pop to be used in the construction of proportion of the decline explained.

gen pop_nonstan = pop
label var pop_nonstan "Population (nonstandarized)" 

// standardise the variables
local vlist "mallcause loans_sqrt assessable_value pop popgrowth female age0to14 age15to44 birthrate oc_manufacturing oc_textiles"
foreach v in `vlist' {
gen `v'_nonstand = `v'
su `v'
replace `v' = (`v'-r(mean))/r(sd)
drop `v'_nonstand
}


// calculate mortality declines
local ylist "mallcause"
local xlist "loans_sqrt"
local startyears "1860 1870"
local endyears "1880 1890 1900"
foreach v in `xlist' `ylist' { // loop over variables
// calculated weighted average at start (looping over several)
foreach start in `startyears' {
egen temp_`v'_`start'= wtmean(`v') if (year==`start'), weight(pop_nonstan)
egen temp2_`v'_`start'=mean(temp_`v'_`start')
}
// calculated weighted average at end (looping over several)
foreach end in `endyears' {
egen temp_`v'_`end'= wtmean(`v') if (year==`end'), weight(pop_nonstan)
egen temp2_`v'_`end'=mean(temp_`v'_`end')
}
// calculate weighted average change over the period (for each combination of start and end years)
foreach start in `startyears' {
foreach end in `endyears' {
gen d_`v'_`start'_`end' = temp2_`v'_`end'-temp2_`v'_`start'
}
}
} // end loop over variables
drop temp*

local ylist "mallcause"
local xlist "loans_sqrt"
local startyears "1880"
local endyears "1890 1900"
foreach v in `xlist' `ylist' { // loop over variables
// calculated weighted average at start (looping over several)
foreach start in `startyears' {
egen temp_`v'_`start'= wtmean(`v') if (year==`start'), weight(pop_nonstan)
egen temp2_`v'_`start'=mean(temp_`v'_`start')
}
// calculated weighted average at end (looping over several)
foreach end in `endyears' {
egen temp_`v'_`end'= wtmean(`v') if (year==`end'), weight(pop_nonstan)
egen temp2_`v'_`end'=mean(temp_`v'_`end')
}
// calculate weighted average change over the period (for each combination of start and end years)
foreach start in `startyears' {
foreach end in `endyears' {
gen d_`v'_`start'_`end' = temp2_`v'_`end'-temp2_`v'_`start'
}
}
} // end loop over variables
drop temp*

local ylist "mallcause"
foreach v in `ylist' {

	gen declineexplained6080`v' = d_loans_sqrt_1870_1880*100/d_`v'_1870_1880
	gen declineexplained7080`v' = d_loans_sqrt_1870_1880*100/d_`v'_1870_1880
	gen declineexplained8090`v' = d_loans_sqrt_1880_1890*100/d_`v'_1880_1890
	gen declineexplained8000`v' = d_loans_sqrt_1880_1900*100/d_`v'_1880_1900
	
gen avedecline6090`v' = (declineexplained6080`v' + declineexplained8090`v')/2
gen avedecline6000`v' = (declineexplained6080`v' + declineexplained8000`v')/2
gen avedecline7090`v' = (declineexplained7080`v' + declineexplained8090`v')/2
gen avedecline7000`v' = (declineexplained7080`v' + declineexplained8000`v')/2

}
 
*local vlist "mallcause loans_sqrt assessable_value popgrowth female age0to14 age15to44 birthrate oc_manufacturing oc_textiles"

*keep id year name `vlist' datatype avedecline*

label var avedecline6090mallcause "Input into calculating the explained decline 1860-1900"
label var avedecline6000mallcause "Input into calculating the explained decline 1860-1910"
label var avedecline7090mallcause "Input into calculating the explained decline 1870-1900"
label var avedecline7000mallcause "Input into calculating the explained decline 1870-1910"

drop decline*
drop d_*

save "${root}/dta/working data/LTR 10 regression `type'.dta", replace

}
