# Supplementary material for: New perspectives on the contribution of sanitary investments to mortality decline in English cities, 1845–1909
Source: Econ Hist Rev. 2022 Sep 26;76(2):624–60. doi: 10.1111/ehr.13195 (PMC10952366; doi:10.1111/ehr.13195)
Supplement: Supplementary file 3 — Supporting Information [file EHR-76-624-s002.zip › deposit/do/table3.do]

version 16
clear all
set more off

/*

June 2022

THIS FILE INCLUDES THE CODE TO RUN THE REGRESSION REPORTED IN THE TABLE 3: Descriptive statistics. 

The directory roots must also be defined to match your own setting.

*/


// set the directories to match local setting
global root "C:\Users\Toke\Dropbox\Social learning\replication\deposit"


//Table 3: Descriptive statistics (top half related to the LRT sample)

// load data
use "${root}/dta/original data/LTR 5 original.dta", clear
local y1list "mallcause mdiarrhoea minfant birthrate mtyphus mtyphoid"
gen loans = loans_sqrt^2
local v1list "water_stock sewerage_stock loans assessable_value  popgrowth pop female age0to14 age15to44 oc_manufacturing oc_textiles"

summarize `y1list' `v1list' if municipal>0
summarize municipal
drop loans

//Table 3: Descriptive statistics (bottom half related to the LRT sample)

// load data
use "${root}/dta\original data/loans 5 original.dta", clear
local y2list imr ecmr cdr e0 e15 cbr
local v2list water_stock water_stock_dep popUD_growth popUD

summarize `y2list' `v2list' if year>=1845
