# Supplementary material for: New perspectives on the contribution of sanitary investments to mortality decline in English cities, 1845–1909
Source: Econ Hist Rev. 2022 Sep 26;76(2):624–60. doi: 10.1111/ehr.13195 (PMC10952366; doi:10.1111/ehr.13195)
Supplement: Supplementary file 3 — Supporting Information [file EHR-76-624-s002.zip › deposit/do/table4.do]

version 16
clear all
set more off

/*

June 2022

THIS FILE INCLUDE THE CODE TO RUN THE REGRESSION REPORTED IN THE TABLE 4 IN THE MAIN TEXT IN RELATION TO THE LTR SAMPLE. 

To run this do file you must first install in Stata 16


wtmean
boottest
psacalc 
interflex
reghdfe
fttools
eststo
outreg2
winsor2
xtivreg2 

The directory roots must also be defined to match your own setting.

*/

// PURPOSE: to run regressions on the LTR samples

// set the directories to match your setting
global root "C:\Users\Toke\Dropbox\Social learning\replication\deposit"


// load data
use "${root}/dta/working data/LTR 5 regression.dta", clear
xtset id year, delta(5)

local X_controls "assessable_value popgrowth female age0to14 age15to44 birthrate oc_manufacturing oc_textiles"

eststo clear

// Run regressions -----------------------------------------------------------

*******************************************************************************

// Table 4. All-cause mortality (1880-1909) and water and sewerage capital: regressions results from the Local Taxation Returns sample

	
version 16
clear all
set more off

/*

June 2022

THIS FILE INCLUDE THE CODE TO RUN THE REGRESSION REPORTED IN THE TABLES 4 AND 5 IN THE MAIN TEXT, AND TABLES A2, A3, A4 AND A5 IN THE APPENDIX IN RELATION TO THE LTR SAMPLE. 

To run this do file you must first install in Stata 16

wtmean
boottest
psacalc 
interflex
reghdfe
fttools

The directory roots must also be defined to match your own setting.

*/

// PURPOSE: to run regressions on the LTR samples

// set the directories

*home PC
global root "C:\Users\Toke\Dropbox\Social learning\replication\deposit"


// load data

use "${root}/dta/working data/LTR 5 regression.dta", clear
xtset id year, delta(5)

local X_controls "assessable_value popgrowth female age0to14 age15to44 birthrate oc_manufacturing oc_textiles"

eststo clear

// Run regressions -----------------------------------------------------------

*******************************************************************************

// Table 4. All-cause mortality (1880-1909) and water and sewerage capital: regressions results from the Local Taxation Returns sample

	
//Raw correlation 
local y mallcause
local v "Lwater_stock Lsewerage_stock"
eststo: reg `y' `v'  if year <=1905 & municipal>0 [weight=pop_av], vce(cluster id)
local declineexplainedW = _b[Lwater_stock]*avedeclineexplainedW`y'
local declineexplainedS = _b[Lsewerage_stock]*avedeclineexplainedS`y'
boottest {Lwater_stock} , boottype(wild) reps(9999) weight(webb) cluster(id) noci 
local pW = round(`r(p)',0.001)
boottest {Lsewerage_stock} , boottype(wild) reps(9999) weight(webb) cluster(id) noci 
local pS = round(`r(p)',0.0001)	
boottest `v' , boottype(wild) reps(9999) weight(webb) cluster(id) noci 
local pJ = round(`r(p)',0.0001)	
local pWS = -1 // dummy value to be removed manually 
outreg2 `v' `X_controls' using "${root}/output/tables/table4", addtext (City FE, NO, Time FE, NO, Controls, NO, Method, OLS, Period, 1880-1909, Std errors, clustered) keep(`v' `X_controls') replace asterisk(coef) auto(2) nocons label tstat word title("Table 4.") addnote(" ") sortvar(Lwater_stock Lsewerage_stock Lwater_stock_sewerage `X_controls' )  adds(P-value (Water), `pW', P-value (Sewers), `pS', P-value (joint), `pJ',  P-value (inter), `pWS', Decline explained (Water), `declineexplainedW', Decline explained (Sewers), `declineexplainedS')


//Town fe
local y mallcause
local v "Lwater_stock Lsewerage_stock"
eststo: xtreg `y' `v' `X_controls'  if year <=1905 & municipal>0 [weight=pop_av], fe vce(cluster id)
local declineexplainedW = _b[Lwater_stock]*avedeclineexplainedW`y'
local declineexplainedS = _b[Lsewerage_stock]*avedeclineexplainedS`y'
boottest {Lwater_stock} , boottype(wild) reps(9999) weight(webb) cluster(id) noci 
local pW = round(`r(p)',0.001)
boottest {Lsewerage_stock} , boottype(wild) reps(9999) weight(webb) cluster(id) noci 
local pS = round(`r(p)',0.0001)	
boottest `v' , boottype(wild) reps(9999) weight(webb) cluster(id) noci 
local pJ = round(`r(p)',0.0001)	
outreg2 `v' `X_controls' using "${root}/output/tables/table4", addtext (City FE, YES, Time FE, NO, Controls, YES, Method, OLS, Period, 1880-191, Std errors, clustered) keep(`v' `X_controls') append asterisk(coef) auto(2) nocons label tstat word title("Table 4.") addnote(" ") sortvar(Lwater_stock Lsewerage_stock Lwater_stock_sewerage `X_controls' )  adds(P-value (Water), `pW', P-value (Sewers), `pS', P-value (joint), `pJ', Decline explained (Water), `declineexplainedW', Decline explained (Sewers), `declineexplainedS')


// Town fe, year fe 	
local y mallcause
local v "Lwater_stock Lsewerage_stock"
eststo: xtreg `y' `v' `X_controls' i.year if year <=1905 & municipal>0 [weight=pop_av], fe vce(cluster id)
local declineexplainedW = _b[Lwater_stock]*avedeclineexplainedW`y'
local declineexplainedS = _b[Lsewerage_stock]*avedeclineexplainedS`y'
boottest {Lwater_stock} , boottype(wild) reps(9999) weight(webb) cluster(id) noci 
local pW = round(`r(p)',0.001)
boottest {Lsewerage_stock} , boottype(wild) reps(9999) weight(webb) cluster(id) noci 
local pS = round(`r(p)',0.0001)	
boottest `v' , boottype(wild) reps(9999) weight(webb) cluster(id) noci 
local pJ = round(`r(p)',0.0001)	
psacalc delta Lsewerage_stock
local sel = r(delta)
outreg2 `v' `X_controls' using "${root}/output/tables/table4", addtext (City FE, YES, Time FE, YES, Controls, YES, Method, OLS, Period, 1880-1909, Std errors, clustered) keep(`v' `X_controls') append asterisk(coef) auto(2) nocons label tstat word title("Table 4.") addnote(" ") sortvar(Lwater_stock Lsewerage_stock Lwater_stock_sewerage `X_controls') adds(P-value (Water), `pW', P-value (Sewers), `pS', P-value (joint), `pJ', Decline explained (Water),  `declineexplainedW', Decline explained (Sewers), `declineexplainedS', Selection ratio, `sel')
	
	
// Town fe, year fe with interaction
local y mallcause
local v "Lwater_stock Lsewerage_stock Lwater_stock_sewerage"
eststo: xtreg `y' `v'  `X_controls' i.year if year <=1905 & municipal>0 [weight=pop_av], fe vce(cluster id)
boottest {Lwater_stock} , boottype(wild) reps(9999) weight(webb) cluster(id) noci 
local pW = round(`r(p)',0.001)
boottest {Lsewerage_stock} , boottype(wild) reps(9999) weight(webb) cluster(id) noci 
local pS = round(`r(p)',0.001)	
boottest {Lwater_stock_sewerage} , boottype(wild) reps(9999) weight(webb) cluster(id) noci 
local pWS = round(`r(p)',0.0001)	
boottest `v' , boottype(wild) reps(9999) weight(webb) cluster(id) noci 
local pJ = round(`r(p)',0.0001)	
outreg2 `v' `X_controls' using "${root}/output/tables/table4", addtext (City FE, YES, Time FE, YES, Controls, YES, Method, OLS, Period, 1880-1909, Std errors, clustered) keep(`v' `X_controls') append asterisk(coef) auto(2) nocons label tstat word title("Table 4.") addnote(" ") sortvar(Lwater_stock Lsewerage_stock Lwater_stock_sewerage `X_controls' )  adds(P-value (Water), `pW', P-value (Sewers), `pS', P-value (joint), `pJ', P-value (inter), `pWS')
	
//16 towns, Town fe, year fe
local y mallcause
local v "Lwater_stock_pri Lsewerage_stock"
eststo: xtreg `y' `v' `X_controls' municipal i.year if year <=1905  [weight=pop_av], fe vce(cluster id)
local declineexplainedW = _b[Lwater_stock]*avedeclineexplainedW`y'
local declineexplainedS = _b[Lsewerage_stock]*avedeclineexplainedS`y'
boottest {Lwater_stock_pri} , boottype(wild) reps(9999) weight(webb) cluster(id) noci 
local pW = round(`r(p)',0.001)
boottest {Lsewerage_stock} , boottype(wild) reps(9999) weight(webb) cluster(id) noci 
local pS = round(`r(p)',0.0001)
boottest `v' , boottype(wild) reps(9999) weight(webb) cluster(id) noci 
local pJ = round(`r(p)',0.0001)		
psacalc delta Lsewerage_stock
local sel = r(delta)
outreg2 `v' `X_controls' using "${root}/output/tables/table4", addtext (City FE, YES, Time FE, YES, Controls, YES, Method, OLS, Period, 1880-1909, Std errors, clustered) keep(`v' `X_controls' municipal) append asterisk(coef) auto(2) nocons label tstat word title("Table 4.") addnote(" ") sortvar(Lwater_stock Lwater_stock_pri Lsewerage_stock Lwater_stock_sewerage municipal `X_controls' )  adds(P-value (Water), `pW', P-value (Sewers), `pS', P-value (joint), `pJ', Decline explained (Water), `declineexplainedW', Decline explained (Sewers), `declineexplainedS', Selection ratio, `sel')


// 16 towns, Town fe, year fe  and with interaction
local y mallcause
local v "Lwater_stock_pri Lsewerage_stock Lwater_stock_pri_sewerage"
eststo: xtreg `y' `v'  `X_controls' municipal i.year if year <=1905 [weight=pop_av], fe vce(cluster id)
boottest {Lwater_stock_pri} , boottype(wild) reps(9999) weight(webb) cluster(id) noci 
local pW = round(`r(p)',0.001)
boottest {Lsewerage_stock} , boottype(wild) reps(9999) weight(webb) cluster(id) noci 
local pS = round(`r(p)',0.001)	
boottest {Lwater_stock_pri_sewerage} , boottype(wild) reps(9999) weight(webb) cluster(id) noci 
local pWS = round(`r(p)',0.0001)
boottest `v' , boottype(wild) reps(9999) weight(webb) cluster(id) noci 
local pJ = round(`r(p)',0.0001)		
outreg2 `v' `X_controls' municipal using "${root}/output/tables/table4", addtext (City FE, YES, Time FE, YES, Controls, YES, Method, OLS, Period, 1880-1909, Std errors, clustered) keep(`v' `X_controls' municipal) append asterisk(coef) auto(2) nocons label tstat word title("Table 4.") addnote(" ") sortvar(Lwater_stock Lwater_stock_pri Lsewerage_stock Lwater_stock_sewerage Lwater_stock_pri_sewerage municipal `X_controls' )  adds(P-value (Water), `pW', P-value (Sewers), `pS', P-value (joint), `pJ', P-value (inter), `pWS')


// Both water and sewerage capital instrumented with their lagged values. 
//The number of observations drop to 52 because we do not have water capital estimates for the first five years of the 1870s.

tab year, gen(y)
local yearlist "y1 y2 y3 y4 y5 y6 y7 y8"
		
local y mallcause
local v "Lwater_stock Lsewerage_stock"
eststo: xtivreg2 `y' `X_controls' `yearlist' (Lwater_stock Lsewerage_stock= L.Lwater_stock L.Lsewerage_stock) if year <=1905 & municipal>0 [aweight=pop_av], fe  first ffirst r small 
local declineexplainedW = _b[Lwater_stock]*avedeclineexplainedW`y'
local declineexplainedS = _b[Lsewerage_stock]*avedeclineexplainedS`y'
boottest {Lwater_stock} , boottype(wild) reps(9999) weight(webb) cluster(id) noci 
local pW = round(`r(p)',0.001) 
boottest {Lsewerage_stock} , boottype(wild) reps(9999) weight(webb) cluster(id) noci 
local pS = round(`r(p)',0.0001)
boottest `v' , boottype(wild) reps(9999) weight(webb) cluster(id) noci 
local pJ = round(`r(p)',0.0001)		
outreg2 `v' `X_controls' using "${root}/output/tables/table4", addtext (City FE, YES, Time FE, YES, Controls, YES, Method, LIML, Period, 1885-1909, Std errors, robust) keep(`v' `X_controls') append asterisk(coef) auto(2) nocons label tstat word title("Table 4.") addnote(" ") sortvar(Lwater_stock Lwater_stock_pri Lsewerage_stock Lwater_stock_sewerage Lwater_stock_pri_sewerage municipal `X_controls' )  adds(P-value (Water), `pW', P-value (Sewers), `pS',P-value (joint), `pJ', Decline explained (Water), `declineexplainedW', Decline explained (Sewers), `declineexplainedS', K-P,  e(widstat)  )
