# Supplementary material for: New perspectives on the contribution of sanitary investments to mortality decline in English cities, 1845–1909
Source: Econ Hist Rev. 2022 Sep 26;76(2):624–60. doi: 10.1111/ehr.13195 (PMC10952366; doi:10.1111/ehr.13195)
Supplement: Supplementary file 3 — Supporting Information [file EHR-76-624-s002.zip › deposit/do/table5.do]

version 16
clear all
set more off

/*

June 2022

THIS FILE INCLUDE THE CODE TO RUN THE REGRESSION REPORTED IN THE TABLE 5 IN THE MAIN TEXT IN RELATION TO THE LTR SAMPLE. 

To run this do file you must first install in Stata 16

wtmean
boottest
psacalc 
interflex
reghdfe
fttools
eststo
outreg2
winsor2
xtivreg2 

The directory roots must also be defined to match your own setting.

*/

// PURPOSE: to run regressions on the LTR samples

// set the directories to match your setting
global root "C:\Users\Toke\Dropbox\Social learning\replication\deposit"


// load data
use "${root}/dta/working data/LTR 5 regression.dta", clear
xtset id year, delta(5)

local X_controls "assessable_value popgrowth female age0to14 age15to44 birthrate oc_manufacturing oc_textiles"

eststo clear

// Run regressions -----------------------------------------------------------


//Table 5. Regression results for diarrhoea and infant mortality rates (1880-1909), for the Local Taxation Returns sample.

local y mdiarrhoea
local v "Lwater_stock Lsewerage_stock"
eststo: xtreg `y' `v' `X_controls'  if year <=1905 & municipal > 0 [weight=pop_av], fe vce(cluster id)
boottest {Lwater_stock} , boottype(wild) reps(9999) weight(webb) cluster(id) noci 
local pW = round(`r(p)',0.001)
boottest {Lsewerage_stock} , boottype(wild) reps(9999) weight(webb) cluster(id) noci 
local pS = round(`r(p)',0.0001)
local pWS = -1 //dummy to place statistics in right row in table, to be deleted manually
boottest `v' , boottype(wild) reps(9999) weight(webb) cluster(id) noci 
local pJ = round(`r(p)',0.0001)	
outreg2 `v' `X_controls' using "${root}/output/tables/table5", addtext (Town FE, YES, Time FE, NO, Controls, YES, Method, OLS, Period, 1880-1909, Std errors, clustered, Unit, UD) keep(`v' `X_controls') replace asterisk(coef) auto(2) nocons label tstat word title("Table 5.") addnote(" ") sortvar(Lwater_stock Lsewerage_stock Lwater_stock_sewerage `X_controls' )  adds(P-value (Water), `pW', P-value (Sewers), `pS', P-value (joint), `pJ' , P-value (inter), `pWS')


local y mdiarrhoea
local v "Lwater_stock Lsewerage_stock"
eststo: xtreg `y' `v' `X_controls' i.year if year <=1905 & municipal >0 [weight=pop_av], fe vce(cluster id)
boottest {Lwater_stock} , boottype(wild) reps(9999) weight(webb) cluster(id) noci 
local pW = round(`r(p)',0.001)
boottest {Lsewerage_stock} , boottype(wild) reps(9999) weight(webb) cluster(id) noci 
local pS = round(`r(p)',0.0001)
boottest `v' , boottype(wild) reps(9999) weight(webb) cluster(id) noci 
local pJ = round(`r(p)',0.0001)	
outreg2 `v' `X_controls' using "${root}/output/tables/table5", addtext (Town FE, YES, Time FE, YES, Controls, YES, Method, OLS, Period, 1880-1909, Std errors, clustered, Unit, UD) keep(`v' `X_controls') append asterisk(coef) auto(2) nocons label tstat word title("Table 5.") addnote(" ") sortvar(Lwater_stock Lsewerage_stock Lwater_stock_sewerage `X_controls' )  adds(P-value (Water), `pW', P-value (Sewers), `pS', P-value (joint), `pJ' )

local y mdiarrhoea
local v "Lwater_stock Lsewerage_stock Lwater_stock_sewerage"
eststo: xtreg `y' `v' `X_controls' i.year if year <=1905  & municipal >0 [weight=pop_av], fe vce(cluster id)
boottest {Lwater_stock} , boottype(wild) reps(9999) weight(webb) cluster(id) noci 
local pW = round(`r(p)',0.001)
boottest {Lsewerage_stock} , boottype(wild) reps(9999) weight(webb) cluster(id) noci 
local pS = round(`r(p)',0.0001)
boottest {Lwater_stock_sewerage} , boottype(wild) reps(9999) weight(webb) cluster(id) noci 
local pWS = round(`r(p)',0.0001)	
boottest `v' , boottype(wild) reps(9999) weight(webb) cluster(id) noci 
local pJ = round(`r(p)',0.0001)	
outreg2 `v' `X_controls' using "${root}/output/tables/table5", addtext (Town FE, YES, Time FE, YES, Controls, YES, Method, OLS, Period, 1880-1909, Std errors, clustered, Unit, UD) keep(`v' `X_controls') append asterisk(coef) auto(2) nocons label tstat word title("Table 5.") addnote(" ") sortvar(Lwater_stock Lsewerage_stock Lwater_stock_sewerage `X_controls' )  adds(P-value (Water), `pW', P-value (Sewers), `pS', P-value (joint), `pJ' , P-value (inter), `pWS')

		
local y minfant
local v "Lwater_stock Lsewerage_stock"
eststo: xtreg `y' `v' `X_controls' if year <=1905  & municipal >0 [weight=pop_av], fe vce(cluster id)
boottest {Lwater_stock} , boottype(wild) reps(9999) weight(webb) cluster(id) noci 
local pW = round(`r(p)',0.001)
boottest {Lsewerage_stock} , boottype(wild) reps(9999) weight(webb) cluster(id) noci 
local pS = round(`r(p)',0.0001)
boottest `v' , boottype(wild) reps(9999) weight(webb) cluster(id) noci 
local pJ = round(`r(p)',0.0001)	
outreg2 `v' `X_controls' using "${root}/output/tables/table5", addtext (Town FE, YES, Time FE, NO, Controls, YES, Method, OLS, Period, 1880-1909, Std errors, clustered, Unit, UD) keep(`v' `X_controls') append asterisk(coef) auto(2) nocons label tstat word title("Table 5.") addnote(" ") sortvar(Lwater_stock Lsewerage_stock Lwater_stock_sewerage `X_controls' )  adds(P-value (Water), `pW', P-value (Sewers), `pS', P-value (joint), `pJ' )	

eststo: xtreg `y' `v' `X_controls' i.year if year <=1905  & municipal>0 [weight=pop_av], fe vce(cluster id)
boottest {Lwater_stock} , boottype(wild) reps(9999) weight(webb) cluster(id) noci 
local pW = round(`r(p)',0.001)
boottest {Lsewerage_stock} , boottype(wild) reps(9999) weight(webb) cluster(id) noci 
local pS = round(`r(p)',0.0001)
boottest `v' , boottype(wild) reps(9999) weight(webb) cluster(id) noci 
local pJ = round(`r(p)',0.0001)	
outreg2 `v' `X_controls' using "${root}/output/tables/table5", addtext (Town FE, YES, Time FE, YES, Controls, YES, Method, OLS, Period, 1880-1909, Std errors, clustered, Unit, UD) keep(`v' `X_controls') append asterisk(coef) auto(2) nocons label tstat word title("Table 5.") addnote(" ") sortvar(Lwater_stock Lsewerage_stock Lwater_stock_sewerage `X_controls' )  adds(P-value (Water), `pW', P-value (Sewers), `pS', P-value (joint), `pJ' )	


local v "Lwater_stock Lsewerage_stock Lwater_stock_sewerage"
eststo: xtreg `y' `v' `X_controls' i.year if year <=1905  & municipal>0 [weight=pop_av], fe vce(cluster id)
boottest {Lwater_stock} , boottype(wild) reps(9999) weight(webb) cluster(id) noci 
local pW = round(`r(p)',0.001)
boottest {Lsewerage_stock} , boottype(wild) reps(9999) weight(webb) cluster(id) noci 
local pS = round(`r(p)',0.0001)
boottest {Lwater_stock_sewerage} , boottype(wild) reps(9999) weight(webb) cluster(id) noci 
local pWS = round(`r(p)',0.0001)	
boottest `v' , boottype(wild) reps(9999) weight(webb) cluster(id) noci 
local pJ = round(`r(p)',0.0001)	
outreg2 `v' `X_controls' using "${root}/output/tables/table5", addtext (Town FE, YES, Time FE, YES, Controls, YES, Method, OLS, Period, 1880-1909, Std errors, clustered, Unit, UD) keep(`v' `X_controls') append asterisk(coef) auto(2) nocons label tstat word title("Table 5.") addnote(" ") sortvar(Lwater_stock Lsewerage_stock Lwater_stock_sewerage `X_controls' )  adds(P-value (Water), `pW', P-value (Sewers), `pS', P-value (joint), `pJ', P-value (inter), `pWS')
