# Supplementary material for: New perspectives on the contribution of sanitary investments to mortality decline in English cities, 1845–1909
Source: Econ Hist Rev. 2022 Sep 26;76(2):624–60. doi: 10.1111/ehr.13195 (PMC10952366; doi:10.1111/ehr.13195)
Supplement: Supplementary file 3 — Supporting Information [file EHR-76-624-s002.zip › deposit/do/table6.do]

version 16
clear all
set more off

// PURPOSE: to run regressions on the LTR samples

/*

June 2022

THIS FILE INCLUDES THE CODE TO RUN THE REGRESSIONS REPORTED IN TABLE 6 IN THE MAIN TEXT. 

To run this do file you must first install in Stata 16


wtmean
boottest
psacalc 
interflex
reghdfe
fttools
eststo
outreg2
winsor2
xtivreg2 

The directory roots must also be defined to match your own setting.

*/


// set the directories to match the local setting
global root "C:\Users\Toke\Dropbox\Social learning\replication\deposit"


// Run regressions -----------------------------------------------------------

// Table 6. All-cause mortality and Debt per capita: regression results for different geographical units and periods of measurement.

// [weight=pop_av]  is not imposed.

// data are loaded prior to each regression
 
eststo clear

local X_controls "assessable_value popgrowth female age0to14 age15to44 birthrate oc_manufacturing oc_textiles"
	
// UD five years from 1870 to 1900
use "${root}/dta/working data/LTR 5 regression.dta", clear
local X_controls "assessable_value popgrowth female age0to14 age15to44 birthrate oc_manufacturing oc_textiles"
local yearmin 1870
local yearmax 1895
local y mallcause
local v loans_sqrt
eststo: xtreg `y' `v' `X_controls'  i.year if year >= `yearmin' & year <=`yearmax', fe vce(cluster id)
	local declineexplained = _b[`v']*avedeclineexplainedLmallcause
	boottest {loans_sqrt} , boottype(wild) reps(9999) weight(webb) cluster(id) noci 
	local pD = round(`r(p)',0.0001)
	estadd loc p-value "pD"
outreg2 `v' `X_controls' using "${root}/output/tables/table6", addtext (Town FE, YES, Time FE, YES, Controls, YES, Method, OLS, Period, 1871-1900, Std errors, clustered, Unit, UD, Frequency, five) keep(`v' ) replace asterisk(coef) auto(2) nocons label tstat word title("Table 6.") addnote("") sortvar(loans_sqrt)  adds(P-value (Loans), `pD', Decline explained, `declineexplained' )	
	

	
// UD decadal 1870 to 1900
use "${root}/dta/working data/LTR 10 regression decennial_ud.dta", clear 
local X_controls "assessable_value popgrowth female age0to14 age15to44 birthrate oc_manufacturing oc_textiles"
local yearmin 1870
local yearmax 1890
local y mallcause
local v loans_sqrt
eststo: xtreg `y' `v' `X_controls'  i.year if  year >= `yearmin' &  year <=`yearmax', fe vce(cluster id)
	local declineexplained = _b[`v']*avedecline7090`y'
	boottest {loans_sqrt} , boottype(wild) reps(9999) weight(webb) cluster(id) noci 
	local pD = round(`r(p)',0.0001)
	estadd loc p-value "pD"
	outreg2 `v' `X_controls' using "${root}/output/tables/table6", addtext (Town FE, YES, Time FE, YES, Controls, YES, Method, OLS, Period, 1871-1900, Std errors, clustered, Unit, UD, Frequency, Decenial) keep(`v' ) append asterisk(coef) auto(2) nocons label tstat word title("Table 6.") addnote("") sortvar(loans_sqrt )  adds(P-value (Loans), `pD', Decline explained, `declineexplained')	

	
//RD from 1870 to 1900
use "${root}/dta/working data/LTR 10 regression decennial_rd_crude.dta", clear
local X_controls "assessable_value popgrowth female age0to14 age15to44 birthrate oc_manufacturing oc_textiles"
local yearmin 1870
local yearmax 1890
local y mallcause
local v loans_sqrt
eststo: xtreg `y' `v' `X_controls'  i.year if  year >= `yearmin' &  year <=`yearmax', fe vce(cluster id)
	local declineexplained = _b[`v']*avedecline7090`y'
	boottest {loans_sqrt} , boottype(wild) reps(9999) weight(webb) cluster(id) noci 
	local pD = round(`r(p)',0.0001)
	estadd loc p-value "pD"
	outreg2 `v' `X_controls' using "${root}/output/tables/table6", addtext (Town FE, YES, Time FE, YES, Controls, YES, Method, OLS, Period, 1871-1900, Std errors, clustered, Unit, RD, Frequency, Decenial) keep(`v' ) append asterisk(coef) auto(2) nocons label tstat word title("Table 6.") addnote("") sortvar(loans_sqrt )  adds(P-value (Loans), `pD', Decline explained, `declineexplained' )	

	
// RD but from 1860 to 1900
use "${root}/dta/working data/LTR 10 regression decennial_rd_crude.dta", clear
local X_controls "assessable_value popgrowth female age0to14 age15to44 birthrate oc_manufacturing oc_textiles"
local yearmin 1860
local yearmax 1890
local y mallcause
local v loans_sqrt
eststo: xtreg `y' `v' `X_controls' i.year if  year >= `yearmin' & year <=`yearmax', fe vce(cluster id)
	local declineexplained = _b[`v']*avedecline6090`y'
	boottest {loans_sqrt} , boottype(wild) reps(9999) weight(webb) cluster(id) noci 
	local pD = round(`r(p)',0.0001)
	estadd loc p-value "pD"
	psacalc delta loans_sqrt
	local sel = r(delta)
	outreg2 `v' `X_controls' using "${root}/output/tables/table6", addtext (Town FE, YES, Time FE, YES, Controls, YES, Method, OLS, Period, 1861-1900, Std errors, clustered, Unit, RD, Frequency, Decenial) keep(`v' ) append asterisk(coef) auto(2) nocons label tstat word title("Table 6.") addnote("") sortvar(loans_sqrt )  adds(P-value (Loans), `pD', Decline explained, `declineexplained', Selection ratio, `sel' )	
	
	
// RD but from 1860 to 1910
use "${root}/dta/working data/LTR 10 regression decennial_rd_crude.dta", clear
local X_controls "assessable_value popgrowth female age0to14 age15to44 birthrate oc_manufacturing oc_textiles"
local yearmin 1860
local yearmax 1900
local y mallcause
local v loans_sqrt
eststo: xtreg `y' `v' `X_controls' i.year if  year >= `yearmin' & year <=`yearmax', fe vce(cluster id)
	local declineexplained = _b[`v']*avedecline6000`y'
	boottest {loans_sqrt} , boottype(wild) reps(9999) weight(webb) cluster(id) noci 
	local pD = round(`r(p)',0.00001)
	estadd loc p-value "pD"
	psacalc delta loans_sqrt
	local sel = r(delta)
	outreg2 `v' `X_controls' using "${root}/output/tables/table6", addtext (Town FE, YES, Time FE, YES, Controls, YES, Method, OLS, Period, 1861-1910, Std errors, clustered, Unit, RD, Frequency, Decenial) keep(`v' ) append asterisk(coef) auto(2) nocons label tstat word title("Table 6.") addnote("") sortvar(loans_sqrt )  adds(P-value (Loans), `pD', Decline explained, `declineexplained', Selection ratio, `sel')	

	
// LIML, RD from 1870 to 1910
use "${root}/dta/working data/LTR 10 regression decennial_rd_crude.dta", clear
xtset id year, delta(10)  
local X_controls "assessable_value popgrowth female age0to14 age15to44 birthrate oc_manufacturing oc_textiles"
tab year, gen(y)
local yearlist "y1 y2 y3 y4 y5"
local yearmin 1870
local yearmax 1900
local y mallcause
local v loans_sqrt
sort id year
gen Lloans_sqrt = L1.loans_sqrt
eststo: xtivreg2 `y' `X_controls' `yearlist' (loans_sqrt = Lloans_sqrt) if  year >= `yearmin' & year <=`yearmax' , fe r first ffirst small liml
	local declineexplained = _b[`v']*avedecline6000`y'
	boottest {loans_sqrt} , boottype(wild) reps(9999) weight(webb) cluster(id) noci ar small
	local pD = round(`r(p)',0.01)
	estadd loc p-value "pD"
	outreg2 `v' `X_controls' using "${root}/output/tables/table6", addtext (Town FE, YES, Time FE, YES, Controls, YES, Method, LILM, Period, 1871-1910, Std errors, Robust, Unit, RD, Frequency, Decenial, K-P F-statistics, 6.77) keep(`v' ) append asterisk(coef) auto(2) nocons label tstat word title("Table 6.") addnote("") sortvar(loans_sqrt )  adds(P-value (Loans), `pD', Decline explained, `declineexplained' )	
		

// LIML, RD from 1880 to 1910
use "${root}/dta/working data/LTR 10 regression decennial_rd_crude.dta", clear
local X_controls "assessable_value popgrowth female age0to14 age15to44 birthrate oc_manufacturing oc_textiles"
xtset id year, delta(10)  
tab year, gen(y)
local yearlist "y1 y2 y3 y4 y5"
local yearmin 1880
local yearmax 1900
local y mallcause
local v loans_sqrt
sort id year
gen Lloans_sqrt = L1.loans_sqrt
eststo: xtivreg2 `y' `X_controls' `yearlist' (loans_sqrt = Lloans_sqrt) if  year >= `yearmin' & year <=`yearmax' , fe  r first ffirst small liml
	local declineexplained = _b[`v']*avedecline6000`y'
	boottest {loans_sqrt} , boottype(wild) reps(999) weight(webb) cluster(id) noci ar small
	local pD = round(`r(p)',0.00001)
	estadd loc p-value "pD"
	outreg2 `v' `X_controls' using "${root}/output/tables/table6", addtext (Town FE, YES, Time FE, YES, Controls, YES, Method, LIML, Period, 1881-1910, Std errors, Robust, Unit, RD, Frequency, Decenial, K-P F-statistics, 3.81) keep(`v' ) append asterisk(coef) auto(2) nocons label tstat word title("Table 6.") addnote("") sortvar(loans_sqrt )  adds(P-value (Loans), `pD', Decline explained, `declineexplained' )	
	

	

	
