# Supplementary material for: New perspectives on the contribution of sanitary investments to mortality decline in English cities, 1845–1909
Source: Econ Hist Rev. 2022 Sep 26;76(2):624–60. doi: 10.1111/ehr.13195 (PMC10952366; doi:10.1111/ehr.13195)
Supplement: Supplementary file 3 — Supporting Information [file EHR-76-624-s002.zip › deposit/do/table8.do]

version 16
clear all
set more off


/*

June 2022

THIS FILE INCLUDES THE CODE TO RUN THE REGRESSION REPORTED IN THE TABLE 8 IN THE MAIN TEXT IN RELATION TO THE LOANS SAMPLE. 

To run this do files you must first install in Stata 16

wtmean
boottest
psacalc 
interflex
reghdfe
fttools
eststo
outreg2
winsor2
xtivreg2 

The directory roots must also be defined to match your own setting.

*/

// set the directories to match local setting
global root "C:\Users\Toke\Dropbox\Social learning\replication\deposit"

//Read in the prepared data set
use "${root}/dta\working data\loans 5 regression.dta"
 

***********************************************************************
	
// Define control sets  -----------------------------------------------------------

local X_controls " cbr popUD_growth"
local X_controls38 " cbr38 popUD_growth"

tab year, gen(y)
local yearlist "y1 y2 y3 y4 y5 y6 y7 y8 y9 y10 y11 y12 y13 y14 y15"

eststo clear

***********************************************************************

// Run regressions -----------------------------------------------------------


//Table 8. Infant mortality and Water capital: regression results for different time periods from the Loans sample. 

//Estimates in row 1
	
local v "water_stock_lag" 
local z 1874
eststo:  xtreg imr `v' `X_controls' `yearlist' if year<1875 & year >=1840 [weight=popUD_av], fe r
	boottest `v' , boottype(wild) reps(9999) weight(webb) cluster(id) noci 
	local p = round(`r(p)',0.001)
	psacalc delta `v'
	local sel = r(delta)
outreg2 `v' `X_controls' using "${root}/output/tables/table8", addtext (Town FE, YES, Time FE, YES, Controls, YES, Method, OLS, Period, 1845-`z') keep(`v' `X_controls') adds(P-value, `p', Selection ratio, `sel') replace asterisk(coef) auto(2) label tstat word title("Table 8") sortvar(water_stock_lag water_stock_lag2 `X_controls' ) 

	
local v "water_stock_lag" 
local z 1884
eststo:  xtreg imr `v' `X_controls' `yearlist' if year<=1880 & year >=1840 [weight=popUD_av], fe r
	boottest `v' , boottype(wild) reps(9999) weight(webb) cluster(id) noci 
	local p = round(`r(p)',0.001)
	psacalc delta `v'
	local sel = r(delta)
outreg2 `v' `X_controls' using "${root}/output/tables/table8", addtext (Town FE, YES, Time FE, YES, Controls, YES, Method, OLS, Period, 1845-`z') keep(`v' `X_controls') adds(P-value, `p', Selection ratio, `sel') append asterisk(coef) auto(2) label tstat word title("Table 8") sortvar(water_stock_lag water_stock_lag2 `X_controls' ) 

  	
local v "water_stock_lag" 
local z 1894
eststo:  xtreg imr `v' `X_controls' `yearlist' if year<=1890 & year >=1840 [weight=popUD_av], fe r
	boottest `v' , boottype(wild) reps(9999) weight(webb) cluster(id) noci 
	local p = round(`r(p)',0.001)
	psacalc delta `v'
	local sel = r(delta)
outreg2 `v' `X_controls' using "${root}/output/tables/table8", addtext (Town FE, YES, Time FE, YES, Controls, YES, Method, OLS, Period, 1845-`z') keep(`v' `X_controls') adds(P-value, `p') append asterisk(coef) auto(2) label tstat word title("Table 8") sortvar(water_stock_lag water_stock_lag2 `X_controls' ) 

local v "water_stock_lag"
local z 1909
eststo:  xtreg imr `v' `X_controls' `yearlist' if year<=1905 & year >=1840 [weight=popUD_av], fe r
	boottest `v' , boottype(wild) reps(9999) weight(webb) cluster(id) noci 
	local p = round(`r(p)',0.001)
	psacalc delta `v'
	local sel = r(delta)
outreg2 `v' `X_controls' using "${root}/output/tables/table8", addtext (Town FE, YES, Time FE, YES, Controls, YES, Method, OLS, Period, 1845-`z') keep(`v' `X_controls') adds(P-value, `p') append asterisk(coef) auto(2) label tstat word title("Table 8") sortvar(water_stock_lag water_stock_lag2 `X_controls' ) 

 
local v "water_stock_lag"
local z 1909
eststo:  xtreg imr `v' `X_controls' `yearlist' if year<=1905 & year >1870 [weight=popUD_av], fe r
	boottest `v' , boottype(wild) reps(9999) weight(webb) cluster(id) noci 
	local p = round(`r(p)',0.001)
	psacalc delta `v'
	local sel = r(delta)
outreg2 `v' `X_controls' using "${root}/output/tables/table8", addtext (Town FE, YES, Time FE, YES, Controls, YES, Method, OLS, Period, 1875-`z') keep(`v' `X_controls') adds(P-value, `p') append asterisk(coef) auto(2) label tstat word title("Table 8") sortvar(water_stock_lag water_stock_lag2 `X_controls' ) 
 
 ******************* 

 
//Estimates in row 2 with second lag
	 
local v "water_stock_lag2" 
local z 1874
eststo:  xtreg imr `v' `X_controls' `yearlist' if year<1875 & year >=1840 [weight=popUD_av], fe r
	boottest `v' , boottype(wild) reps(9999) weight(webb) cluster(id) noci 
	local p = round(`r(p)',0.001)
	psacalc delta `v'
	local sel = r(delta)
outreg2 `v' `X_controls' using "${root}/output/tables/table8", addtext (Town FE, YES, Time FE, YES, Controls, YES, Method, OLS, Period, 1845-`z') keep(`v' `X_controls') adds(P-value, `p', Selection ratio, `sel') append asterisk(coef) auto(2) label tstat word title("Table 8") sortvar(water_stock_lag water_stock_lag2 `X_controls' ) 


local v "water_stock_lag2" 
local z 1884
eststo:  xtreg imr `v' `X_controls' `yearlist' if year<=1880 & year >=1840 [weight=popUD_av], fe r
	boottest `v' , boottype(wild) reps(999999) weight(webb) cluster(id) noci 
	local p = round(`r(p)',0.001)
	psacalc delta `v'
	local sel = r(delta)
outreg2 `v' `X_controls' using "${root}/output/tables/table8", addtext (Town FE, YES, Time FE, YES, Controls, YES, Method, OLS, Period, 1845-`z') keep(`v' `X_controls') adds(P-value, `p', Selection ratio, `sel') append asterisk(coef) auto(2) label tstat word title("Table 8") sortvar(water_stock_lag water_stock_lag2 `X_controls' ) 


local v "water_stock_lag2"
local z 1894
eststo:  xtreg imr `v' `X_controls' `yearlist' if year<=1890 & year >=1840 [weight=popUD_av], fe r
	boottest `v' , boottype(wild) reps(9999) weight(webb) cluster(id) noci 
	local p = round(`r(p)',0.001)
	psacalc delta `v'
	local sel = r(delta)
outreg2 `v' `X_controls' using "${root}/output/tables/table8", addtext (Town FE, YES, Time FE, YES, Controls, YES, Method, OLS, Period, 1845-`z') keep(`v' `X_controls') adds(P-value, `p') append asterisk(coef) auto(2) label tstat word title("Table 8") sortvar(water_stock_lag water_stock_lag2 `X_controls' ) 


local v "water_stock_lag2"
local z 1909
eststo:  xtreg imr `v' `X_controls' `yearlist' if year<=1905 & year >=1840 [weight=popUD_av], fe r
	boottest `v' , boottype(wild) reps(9999) weight(webb) cluster(id) noci 
	local p = round(`r(p)',0.001)
	psacalc delta `v'
	local sel = r(delta)
outreg2 `v' `X_controls' using "${root}/output/tables/table8", addtext (Town FE, YES, Time FE, YES, Controls, YES, Method, OLS, Period, 1845-`z') keep(`v' `X_controls') adds(P-value, `p') append asterisk(coef) auto(2) label tstat word title("Table 8") sortvar(water_stock_lag water_stock_lag2 `X_controls' ) 

	
local v "water_stock_lag2"
local z 1909
eststo:  xtreg imr `v' `X_controls' `yearlist' if year<=1905 & year >1870 [weight=popUD_av], fe r
	boottest `v' , boottype(wild) reps(9999) weight(webb) cluster(id) noci 
	local p = round(`r(p)',0.001)
	psacalc delta `v'
	local sel = r(delta)
outreg2 `v' `X_controls' using "${root}/output/tables/table8", addtext (Town FE, YES, Time FE, YES, Controls, YES, Method, OLS, Period, 1875-`z') keep(`v' `X_controls') adds(P-value, `p') append asterisk(coef) auto(2) label tstat word title("Table 8") sortvar(water_stock_lag water_stock_lag2 `X_controls' ) 

***********************


//Estimates in row 3 with IV	

local v "water_stock_lag" 
local z 1874
eststo:  xtivreg2 imr  `X_controls' `yearlist' (`v'=L2.water_stock)  [weight=popUD_av] if year<1875 & year >=1840, fe  first ffirst small r liml
	boottest `v' , boottype(wild) reps(9999) weight(webb) cluster(id) noci 
	local p = round(`r(p)',0.001)
outreg2 `v' `X_controls' using "${root}/output/tables/table8", addtext (Town FE, YES, Time FE, YES, Controls, YES, Method, LIML, Period, 1845-`z') keep(`v' `X_controls') adds(P-value, `p', K-P,  e(widstat)) append asterisk(coef) auto(2) label tstat word title("Table 8") sortvar(water_stock_lag water_stock_lag2 `X_controls' ) 
	


local v "water_stock_lag" 
local z 1884
eststo:  xtivreg2 imr  `X_controls' `yearlist' (`v'=L2.water_stock)  [weight=popUD_av] if year<=1880 & year >=1840 , fe  first ffirst small r liml
	boottest `v' , boottype(wild) reps(9999) weight(webb) cluster(id) noci 
	local p = round(`r(p)',0.001)
outreg2 `v' `X_controls' using "${root}/output/tables/table8", addtext (Town FE, YES, Time FE, YES, Controls, YES, Method, LIML, Period, 1845-`z') keep(`v' `X_controls') adds(P-value, `p', K-P,  e(widstat)) append asterisk(coef) auto(2) label tstat word title("Table 8") sortvar(water_stock_lag water_stock_lag2 `X_controls' ) 


local v "water_stock_lag" 
local z 1894
eststo:  xtivreg2 imr  `X_controls' `yearlist' (`v'=L2.water_stock)  [weight=popUD_av] if year<=1890 & year >=1840, fe  first ffirst small r liml
	boottest `v' , boottype(wild) reps(9999) weight(webb) cluster(id) noci 
	local p = round(`r(p)',0.001)
outreg2 `v' `X_controls' using "${root}/output/tables/table8", addtext (Town FE, YES, Time FE, YES, Controls, YES, Method, LIML, Period, 1845-`z') keep(`v' `X_controls') adds(P-value, `p', K-P,  e(widstat)) append asterisk(coef) auto(2) label tstat word title("Table 8") sortvar(water_stock_lag water_stock_lag2 `X_controls' ) 


local v "water_stock_lag"
local z 1909
eststo:  xtivreg2 imr  `X_controls' `yearlist' (`v'=L2.water_stock)  [weight=popUD_av]  if year<=1905 & year >=1840, fe  first ffirst small r liml
	boottest `v' , boottype(wild) reps(9999) weight(webb) cluster(id) noci 
	local p = round(`r(p)',0.001)
	outreg2 `v' `X_controls' using "${root}/output/tables/table8", addtext (Town FE, YES, Time FE, YES, Controls, YES, Method, LIML, Period, 1845-`z') keep(`v' `X_controls') adds(P-value, `p', K-P,  e(widstat)) append asterisk(coef) auto(2) label tstat word title("Table 8") sortvar(water_stock_lag water_stock_lag2 `X_controls' ) 

local v "water_stock_lag"
local z 1909
eststo:  xtivreg2 imr  `X_controls' `yearlist' (`v'=L2.water_stock)  [weight=popUD_av] if year<=1905 & year >1870 , fe  first ffirst small r
	boottest `v' , boottype(wild) reps(9999) weight(webb) cluster(id) noci 
	local p = round(`r(p)',0.001)
outreg2 `v' `X_controls' using "${root}/output/tables/table8", addtext (Town FE, YES, Time FE, YES, Controls, YES, Method, LIML, Period, 1875-`z') keep(`v' `X_controls') adds(P-value, `p', K-P,  e(widstat)) append asterisk(coef) auto(2) label tstat word title("Table 8") sortvar(water_stock_lag water_stock_lag2 `X_controls' ) 
	
