# Supplementary material for: New perspectives on the contribution of sanitary investments to mortality decline in English cities, 1845–1909
Source: Econ Hist Rev. 2022 Sep 26;76(2):624–60. doi: 10.1111/ehr.13195 (PMC10952366; doi:10.1111/ehr.13195)
Supplement: Supplementary file 3 — Supporting Information [file EHR-76-624-s002.zip › deposit/do/table9.do]

version 16
clear all
set more off


/*

June 2022

THIS FILE INCLUDES THE CODE TO RUN THE REGRESSION REPORTED IN THE TABLE 9 IN THE MAIN TEXT IN RELATION TO THE LOANS SAMPLE. 

To run this do files you must first install in Stata 16

wtmean
boottest
psacalc 
interflex
reghdfe
fttools
eststo
outreg2
winsor2
xtivreg2 

The directory roots must also be defined to match your own setting.

*/

// set the directories to match local setting
global root "C:\Users\Toke\Dropbox\Social learning\replication\deposit"

//Read in the prepared data set
use "${root}/dta\working data\loans 5 regression.dta"
 

***********************************************************************
	
// Define control sets  -----------------------------------------------------------

local X_controls " cbr popUD_growth"
local X_controls38 " cbr38 popUD_growth"

tab year, gen(y)
local yearlist "y1 y2 y3 y4 y5 y6 y7 y8 y9 y10 y11 y12 y13 y14 y15"

eststo clear

***********************************************************************

// Run regressions -----------------------------------------------------------
	
*Table 9. Alternative public health indicators (1845-1884) and water capital: regression results from the Loans sample.

local v "water_stock_lag"
eststo:  xtreg ecmr `v' `X_controls' `yearlist' if year<1885 & year >=1840 [weight=popUD_av], fe r
	boottest `v' , boottype(wild) reps(9999) weight(webb) cluster(id) noci 
	local p = round(`r(p)',0.001)
	local declineexplainedW = _b[`v']*avedeclineexplained
	psacalc delta `v'
	local sel = r(delta)
outreg2 `v' `X_controls' using  "${root}/output/tables/table9", addtext (Town FE, YES, Time FE, YES, Controls, YES, Method, OLS, Period, 1845-1884) keep(`v' `X_controls') adds(P-value, `p', Decline explained (Water), `declineexplainedW', Selection ratio, `sel') replace asterisk(coef) auto(2) label tstat word title("Table 9") 
	
local v "water_stock_lag"
eststo:  xtivreg2 ecmr  `X_controls' `yearlist' (`v'=L2.water_stock)  if year<1885 & year >=1840 [weight=popUD_av] , fe  first small liml r
	boottest `v' , boottype(wild) reps(9999) weight(webb) cluster(id) noci
	local p = round(`r(p)',0.001)
	local declineexplainedW = _b[`v']*avedeclineexplained
outreg2 `v' `X_controls' using  "${root}/output/tables/table9", addtext (Town FE, YES, Time FE, YES, Controls, YES, Method, LIML, Period, 1845-1884) keep(`v' `X_controls') adds(P-value, `p', Decline explained (Water), `declineexplainedW', K-P,  e(widstat)) append asterisk(coef) auto(2) label tstat word title("Table 9") 
	
local ylist1 "cdr e0 e15"
foreach y of varlist `ylist1' {
local v "water_stock_lag"
eststo:  xtreg `y' `v' `X_controls' `yearlist'  if year<1885 & year >=1840  [weight=popUD_av], fe r
	boottest `v' , boottype(wild) reps(99999) weight(webb)	cluster(id)  noci 
	local p = round(`r(p)',0.001)
	local declineexplainedW = abs(_b[`v']*avedeclineexplained)
	psacalc delta `v'
	local sel = r(delta)
outreg2 `v' `X_controls' using  "${root}/output/tables/table9", addtext (Town FE, YES, Time FE, YES, Controls, YES, Method, OLS, Period, 1845-1884) keep(`v' `X_controls') adds(P-value, `p', Decline explained (Water), `declineexplainedW') append asterisk(coef) auto(2) label tstat word title("Table 9") 
	

local v "water_stock_lag"
eststo:  xtivreg2 `y'  `X_controls' `yearlist'  (`v'=L2.water_stock) if year<1885 & year >=1840  [weight=popUD_av], fe first small liml r
	boottest `v' , boottype(wild) reps(9999) weight(webb) cluster(id) noci
	local p = round(`r(p)',0.001)
	local declineexplainedW = abs(_b[`v']*avedeclineexplained)
outreg2 `v' `X_controls' using  "${root}/output/tables/table9", addtext (Town FE, YES, Time FE, YES, Controls, YES, Method, LIML, Period, 1845-1884) keep(`v' `X_controls') adds(P-value, `p', Decline explained (Water), `declineexplainedW', K-P,  e(widstat)) append asterisk(coef) auto(2) label tstat word title("Table 9") 
	
		
	}
