# Supplementary material for: New perspectives on the contribution of sanitary investments to mortality decline in English cities, 1845–1909
Source: Econ Hist Rev. 2022 Sep 26;76(2):624–60. doi: 10.1111/ehr.13195 (PMC10952366; doi:10.1111/ehr.13195)
Supplement: Supplementary file 3 — Supporting Information [file EHR-76-624-s002.zip › deposit/do/tableA2.do]

version 16
clear all
set more off

/*

June 2022

THIS FILE INCLUDE THE CODE TO RUN THE REGRESSION REPORTED IN THE TABLE A2 IN THE APPENDIX IN RELATION TO THE LTR SAMPLE. 

To run this do file you must first install in Stata 16

wtmean
boottest
psacalc 
interflex
reghdfe
fttools
eststo
outreg2
winsor2
xtivreg2 

The directory roots must also be defined to match your own setting.

*/

// PURPOSE: to run regressions on the LTR samples

// set the directories to match your setting
global root "C:\Users\Toke\Dropbox\Social learning\replication\deposit"


// load data
use "${root}/dta/working data/LTR 5 regression.dta", clear
xtset id year, delta(5)

local X_controls "assessable_value popgrowth female age0to14 age15to44 birthrate oc_manufacturing oc_textiles"

eststo clear

// Run regressions -----------------------------------------------------------


//Table A2. Extra regression results for all-cause mortality (1880-1909) and water, sewerage capital and the interaction between them from the Local Taxation Returns sample

local y mallcause
local v "Lwater_stock Lsewerage_stock"
eststo: xtreg `y' `v' `X_controls' i.year if year <=1905 & municipal>0 [weight=pop_av], fe vce(cluster id)
boottest {Lwater_stock} , boottype(wild) reps(9999) weight(webb) cluster(id) noci 
local pW = round(`r(p)',0.001)
boottest {Lsewerage_stock} , boottype(wild) reps(9999) weight(webb) cluster(id) noci 
local pS = round(`r(p)',0.0001)	
boottest `v' , boottype(wild) reps(9999) weight(webb) cluster(id) noci 
local pJ = round(`r(p)',0.0001)	
outreg2 `v' `X_controls' using "${root}/output/tables/tableA2", addtext (Town FE, YES, Time FE, YES, Controls, YES, Method, OLS, Period, 1880-1909, Std errors, clustered) keep(`v' `X_controls') replace asterisk(coef) auto(2) nocons label tstat word title("Table A2.") addnote(" ") sortvar(Lwater_stock Lsewerage_stock Lwater_stock_sewerage `X_controls') adds(P-value (Water), `pW', P-value (Sewers), `pS', P-value (joint), `pJ')

local y mallcause
local v "Lwater_stock Lsewerage_stock Lwater_stock_sewerage"
eststo: reg `y' `v'   if year <=1905 & municipal>0 [weight=pop_av], vce(cluster id)
boottest {Lwater_stock} , boottype(wild) reps(9999) weight(webb) cluster(id) noci 
local pW = round(`r(p)',0.001)
boottest {Lsewerage_stock} , boottype(wild) reps(9999) weight(webb) cluster(id) noci 
local pS = round(`r(p)',0.001)	
boottest {Lwater_stock_sewerage} , boottype(wild) reps(9999) weight(webb) cluster(id) noci 
local pWS = round(`r(p)',0.0001)	
boottest `v' , boottype(wild) reps(9999) weight(webb) cluster(id) noci 
local pJ = round(`r(p)',0.0001)	
outreg2 `v' `X_controls' using "${root}/output/tables/tableA2", addtext (Town FE, NO, Time FE, NO, Controls, NO, Method, OLS, Period, 1880-1909, Std errors, clustered) keep(`v' `X_controls') append asterisk(coef) auto(2) nocons label tstat word title("Table 5. Build up regression results with 5 years data") addnote(" ") sortvar(Lwater_stock Lsewerage_stock Lwater_stock_sewerage `X_controls' )  adds(P-value (Water), `pW', P-value (Sewers), `pS', P-value (joint), `pJ', P-value (inter), `pWS')

local y mallcause
local v "Lwater_stock Lsewerage_stock Lwater_stock_sewerage"
eststo: reg `y' `v' `X_controls'  if year <=1905 & municipal>0 [weight=pop_av],  vce(cluster id)
boottest {Lwater_stock} , boottype(wild) reps(9999) weight(webb) cluster(id) noci 
local pW = round(`r(p)',0.001)
boottest {Lsewerage_stock} , boottype(wild) reps(9999) weight(webb) cluster(id) noci 
local pS = round(`r(p)',0.001)	
boottest {Lwater_stock_sewerage} , boottype(wild) reps(9999) weight(webb) cluster(id) noci 
local pWS = round(`r(p)',0.0001)	
boottest `v' , boottype(wild) reps(9999) weight(webb) cluster(id) noci 
local pJ = round(`r(p)',0.0001)	
outreg2 `v' `X_controls' using "${root}/output/tables/tableA2", addtext (Town FE, NO, Time FE, NO, Controls, YES, Method, OLS, Period, 1875-1909, Std errors, clustered) keep(`v' `X_controls') append asterisk(coef) auto(2) nocons label tstat word title("Table A2.") addnote(" ") sortvar(Lwater_stock Lsewerage_stock Lwater_stock_sewerage `X_controls' )  adds(P-value (Water), `pW', P-value (Sewers), `pS', P-value (joint), `pJ', P-value (inter), `pWS')


local y mallcause
local v "Lwater_stock Lsewerage_stock Lwater_stock_sewerage"
eststo: xtreg `y' `v' `X_controls'  if year <=1905 & municipal>0 [weight=pop_av], fe vce(cluster id)
boottest {Lwater_stock} , boottype(wild) reps(9999) weight(webb) cluster(id) noci 
local pW = round(`r(p)',0.001)
boottest {Lsewerage_stock} , boottype(wild) reps(9999) weight(webb) cluster(id) noci 
local pS = round(`r(p)',0.001)	
boottest {Lwater_stock_sewerage} , boottype(wild) reps(9999) weight(webb) cluster(id) noci 
local pWS = round(`r(p)',0.0001)	
boottest `v' , boottype(wild) reps(9999) weight(webb) cluster(id) noci 
local pJ = round(`r(p)',0.0001)	
outreg2 `v' `X_controls' using "${root}/output/tables/tableA2", addtext (Town FE, YES, Time FE, NO, Controls, YES, Method, OLS, Period, 1880-1909, Std errors, clustered) keep(`v' `X_controls') append asterisk(coef) auto(2) nocons label tstat word title("Table A2.") addnote(" ") sortvar(Lwater_stock Lsewerage_stock Lwater_stock_sewerage `X_controls' )  adds(P-value (Water), `pW', P-value (Sewers), `pS', P-value (joint), `pJ', P-value (inter), `pWS')


local y mallcause
local v "Lwater_stock Lsewerage_stock Lwater_stock_sewerage"
eststo: xtreg `y' `v' `X_controls' i.year if year <=1905 & municipal>0 [weight=pop_av], fe vce(cluster id)
boottest {Lwater_stock} , boottype(wild) reps(9999) weight(webb) cluster(id) noci 
local pW = round(`r(p)',0.001)
boottest {Lsewerage_stock} , boottype(wild) reps(9999) weight(webb) cluster(id) noci 
local pS = round(`r(p)',0.001)	
boottest {Lwater_stock_sewerage} , boottype(wild) reps(9999) weight(webb) cluster(id) noci 
local pWS = round(`r(p)',0.0001)	
boottest `v' , boottype(wild) reps(9999) weight(webb) cluster(id) noci 
local pJ = round(`r(p)',0.0001)	
outreg2 `v' `X_controls' using "${root}/output/tables/tableA2", addtext (Town FE, YES, Time FE, YES, Controls, YES, Method, OLS, Period, 1880-1909, Std errors, clustered) keep(`v' `X_controls') append asterisk(coef) auto(2) nocons label tstat word title("Table A2.") addnote(" ") sortvar(Lwater_stock Lsewerage_stock Lwater_stock_sewerage `X_controls' )  adds(P-value (Water), `pW', P-value (Sewers), `pS', P-value (joint), `pJ', P-value (inter), `pWS')
