# Supplementary material for: New perspectives on the contribution of sanitary investments to mortality decline in English cities, 1845–1909
Source: Econ Hist Rev. 2022 Sep 26;76(2):624–60. doi: 10.1111/ehr.13195 (PMC10952366; doi:10.1111/ehr.13195)
Supplement: Supplementary file 3 — Supporting Information [file EHR-76-624-s002.zip › deposit/do/tableA3.do]

version 16
clear all
set more off

/*

June 2022

THIS FILE INCLUDE THE CODE TO RUN THE REGRESSION REPORTED IN THE TABLE A3 IN THE APPENDIX IN RELATION TO THE LTR SAMPLE. 

To run this do file you must first install in Stata 16

wtmean
boottest
psacalc 
interflex
reghdfe
fttools
eststo
outreg2
winsor2
xtivreg2 


The directory roots must also be defined to match your own setting.

*/

// PURPOSE: to run regressions on the LTR samples

// set the directories to match your setting
global root "C:\Users\Toke\Dropbox\Social learning\replication\deposit"


// load data
use "${root}/dta/working data/LTR 5 regression.dta", clear
xtset id year, delta(5)

local X_controls "assessable_value popgrowth female age0to14 age15to44 birthrate oc_manufacturing oc_textiles"

eststo clear

// Run regressions -----------------------------------------------------------


//Table A3. Extra regression results for all-cause mortality (1880-1909) and water and sewerage capital from the Local Taxation Returns sample


//Baseline without Salford (ID = 42)
	
local y mallcause
local v "Lwater_stock Lsewerage_stock"
eststo: xtreg `y' `v' `X_controls' i.year if id!=42 &  year <=1905 & municipal>0 [weight=pop_av], fe vce(cluster id)
local declineexplainedW = _b[Lwater_stock]*avedeclineexplainedW`y'
local declineexplainedS = _b[Lsewerage_stock]*avedeclineexplainedS`y'
boottest {Lwater_stock} , boottype(wild) reps(9999) weight(webb) cluster(id) noci 
local pW = round(`r(p)',0.001)
boottest {Lsewerage_stock} , boottype(wild) reps(9999) weight(webb) cluster(id) noci 
local pS = round(`r(p)',0.0001)	
boottest `v' , boottype(wild) reps(9999) weight(webb) cluster(id) noci 
local pJ = round(`r(p)',0.0001)	
local pWS = -1 //dummy to place row correctly in table, delete manually
psacalc delta Lsewerage_stock
local sel = r(delta)
outreg2 `v' `X_controls' using "${root}/output/tables/tableA3", addtext (Town FE, YES, Time FE, YES, Controls, YES, Method, OLS, Period, 1880-1909, Std errors, clustered, Without Salford, YES, Without weighting, NO, Winsoried, NO) keep(`v' `X_controls') replace asterisk(coef) auto(2) nocons label tstat word title("Table A3.") addnote(" ") sortvar(Lwater_stock Lsewerage_stock Lwater_stock_sewerage `X_controls' )  adds(P-value (Water), `pW', P-value (Sewers), `pS', P-value (joint), `pJ',  P-value (inter), `pWS', Decline explained (Water), `declineexplainedW', Decline explained (Sewers), `declineexplainedS', Selection ratio, `sel')

// With interaction but without Salford (ID = 42)
local y mallcause
local v "Lwater_stock Lsewerage_stock Lwater_stock_sewerage"
eststo: xtreg `y' `v'  `X_controls' i.year if id!=42 &  year <=1905 & municipal>0 [weight=pop_av], fe vce(cluster id)
boottest {Lwater_stock} , boottype(wild) reps(9999) weight(webb) cluster(id) noci 
local pW = round(`r(p)',0.001)
boottest {Lsewerage_stock} , boottype(wild) reps(9999) weight(webb) cluster(id) noci 
local pS = round(`r(p)',0.001)	
boottest {Lwater_stock_sewerage} , boottype(wild) reps(9999) weight(webb) cluster(id) noci 
local pWS = round(`r(p)',0.0001)	
boottest `v' , boottype(wild) reps(9999) weight(webb) cluster(id) noci 
local pJ = round(`r(p)',0.0001)	
outreg2 `v' `X_controls' using "${root}/output/tables/tableA3", addtext (Town FE, YES, Time FE, YES, Controls, YES, Method, OLS, Period, 1880-1909, Std errors, clustered, Without Salford, YES, Without weighting, NO, Winsoried, NO) keep(`v' `X_controls') append asterisk(coef) auto(2) nocons label tstat word title("Table A3.") addnote(" ") sortvar(Lwater_stock Lsewerage_stock Lwater_stock_sewerage `X_controls' )  adds(P-value (Water), `pW', P-value (Sewers), `pS', P-value (joint), `pJ', P-value (inter), `pWS') 

// Baseline without weighting
local y mallcause
local v "Lwater_stock Lsewerage_stock"
eststo: xtreg `y' `v' `X_controls' i.year if year <=1905 & municipal>0 , fe vce(cluster id)
local declineexplainedW = _b[Lwater_stock]*avedeclineexplainedW`y'
local declineexplainedS = _b[Lsewerage_stock]*avedeclineexplainedS`y'
boottest {Lwater_stock} , boottype(wild) reps(9999) weight(webb) cluster(id) noci 
local pW = round(`r(p)',0.001)
boottest {Lsewerage_stock} , boottype(wild) reps(9999) weight(webb) cluster(id) noci 
local pS = round(`r(p)',0.0001)	
boottest `v' , boottype(wild) reps(9999) weight(webb) cluster(id) noci 
local pJ = round(`r(p)',0.0001)	
psacalc delta Lsewerage_stock
local sel = r(delta)
outreg2 `v' `X_controls' using "${root}/output/tables/tableA3", addtext (Town FE, YES, Time FE, YES, Controls, YES, Method, OLS, Period, 1880-1909, Std errors, clustered, Without Salford, NO, Without weighting, YES, Winsoried, NO ) keep(`v' `X_controls') append asterisk(coef) auto(2) nocons label tstat word addnote(" ") sortvar(water_stock Lsewerage_stock Lwater_stock_sewerage `X_controls' )  adds(P-value (Water), `pW', P-value (Sewers), `pS', P-value (joint), `pJ', Decline explained (Water), `declineexplainedW', Decline explained (Sewers), `declineexplainedS', Selection ratio, `sel')

	
// With interaction without weighting
local y mallcause
local v "Lwater_stock Lsewerage_stock Lwater_stock_sewerage"
eststo: xtreg `y' `v'  `X_controls' i.year if year <=1905 & municipal>0 , fe vce(cluster id)
boottest {Lwater_stock} , boottype(wild) reps(9999) weight(webb) cluster(id) noci 
local pW = round(`r(p)',0.001)
boottest {Lsewerage_stock} , boottype(wild) reps(9999) weight(webb) cluster(id) noci 
local pS = round(`r(p)',0.001)	
boottest {Lwater_stock_sewerage} , boottype(wild) reps(9999) weight(webb) cluster(id) noci 
local pWS = round(`r(p)',0.0001)	
boottest `v' , boottype(wild) reps(9999) weight(webb) cluster(id) noci 
local pJ = round(`r(p)',0.0001)	
outreg2 `v' `X_controls' using "${root}/output/tables/tableA3", addtext (Town FE, YES, Time FE, YES, Controls, YES, Method, OLS, Period, 1880-1909, Std errors, clustered, Without Salford, NO, Without weighting, YES, Winsoried, NO) keep(`v' `X_controls') append asterisk(coef) auto(2) nocons label tstat word addnote(" ") sortvar(Lwater_stock Lsewerage_stock Lwater_stock_sewerage `X_controls' )  adds(P-value (Water), `pW', P-value (Sewers), `pS', P-value (joint), `pJ', P-value (inter), `pWS')

	
// Baseline winsoried data
winsor2 mallcause Lwater_stock Lsewerage_stock, replace cut(5,95) //This changes the dataset and after running this, the full data must be reloaded afterwards.

local y mallcause
local v "Lwater_stock Lsewerage_stock"
eststo: xtreg `y' `v' `X_controls' i.year if year <=1905 & municipal>0 [weight=pop_av], fe vce(cluster id)
local declineexplainedW = _b[Lwater_stock]*avedeclineexplainedW`y'
local declineexplainedS = _b[Lsewerage_stock]*avedeclineexplainedS`y'
boottest {Lwater_stock} , boottype(wild) reps(9999) weight(webb) cluster(id) noci 
local pW = round(`r(p)',0.001)
boottest {Lsewerage_stock} , boottype(wild) reps(9999) weight(webb) cluster(id) noci 
local pS = round(`r(p)',0.0001)	
boottest `v' , boottype(wild) reps(9999) weight(webb) cluster(id) noci 
local pJ = round(`r(p)',0.0001)	
psacalc delta Lsewerage_stock
local sel = r(delta)
outreg2 `v' `X_controls' using "${root}/output/tables/tableA3", addtext (Town FE, YES, Time FE, YES, Controls, YES, Method, OLS, Period, 1880-1909, Std errors, clustered, Without Salford, NO, Without weighting, NO, Winsoried, YES) keep(`v' `X_controls') append asterisk(coef) auto(2) nocons label tstat word addnote(" ") sortvar(Lwater_stock Lsewerage_stock Lwater_stock_sewerage `X_controls' )  adds(P-value (Water), `pW', P-value (Sewers), `pS', P-value (joint), `pJ', Decline explained (Water), `declineexplainedW', Decline explained (Sewers), `declineexplainedS', Selection ratio, `sel')

// With interaction with winsoried data
local y mallcause
local v "Lwater_stock Lsewerage_stock Lwater_stock_sewerage"
eststo: xtreg `y' `v'  `X_controls' i.year if year <=1905 & municipal>0 [weight=pop_av], fe vce(cluster id)
boottest {Lwater_stock} , boottype(wild) reps(9999) weight(webb) cluster(id) noci 
local pW = round(`r(p)',0.001)
boottest {Lsewerage_stock} , boottype(wild) reps(9999) weight(webb) cluster(id) noci 
local pS = round(`r(p)',0.001)	
boottest {Lwater_stock_sewerage} , boottype(wild) reps(9999) weight(webb) cluster(id) noci 
local pWS = round(`r(p)',0.0001)	
boottest `v' , boottype(wild) reps(9999) weight(webb) cluster(id) noci 
local pJ = round(`r(p)',0.0001)	
outreg2 `v' `X_controls' using "${root}/output/tables/tableA3", addtext (Town FE, YES, Time FE, YES, Controls, YES, Method, OLS, Period, 1880-1909, Std errors, clustered, Without Salford, NO, Without weighting, NO, Winsoried, YES) keep(`v' `X_controls') append asterisk(coef) auto(2) nocons label tstat word addnote(" ") sortvar(Lwater_stock Lsewerage_stock Lwater_stock_sewerage `X_controls' )  adds(P-value (Water), `pW', P-value (Sewers), `pS', P-value (joint), `pJ', P-value (inter), `pWS')

//Read in the non-winzoried data before running other regressions in this file

****************************************************************************************
