# Supplementary material for: New perspectives on the contribution of sanitary investments to mortality decline in English cities, 1845–1909
Source: Econ Hist Rev. 2022 Sep 26;76(2):624–60. doi: 10.1111/ehr.13195 (PMC10952366; doi:10.1111/ehr.13195)
Supplement: Supplementary file 3 — Supporting Information [file EHR-76-624-s002.zip › deposit/do/tableA4.do]

version 16
clear all
set more off

/*

June 2022

THIS FILE INCLUDE THE CODE TO RUN THE REGRESSION REPORTED IN THE TABLE A4 IN THE APPENDIX IN RELATION TO THE LTR SAMPLE. 

To run this do file you must first install in Stata 16

wtmean
boottest
psacalc 
interflex
reghdfe
fttools
eststo
outreg2
winsor2
xtivreg2 

The directory roots must also be defined to match your own setting.

*/

// PURPOSE: to run regressions on the LTR samples

// set the directories to match your setting
global root "C:\Users\Toke\Dropbox\Social learning\replication\deposit"


// load data
use "${root}/dta/working data/LTR 5 regression.dta", clear
xtset id year, delta(5)

local X_controls "assessable_value popgrowth female age0to14 age15to44 birthrate oc_manufacturing oc_textiles"

eststo clear

// Run regressions -----------------------------------------------------------

//Table A4: Further regression results for all-cause mortality and water and sewerage capital from the Local Taxation Returns sample.


//Baseline without 1875-79
local y mallcause
local v "Lwater_stock Lsewerage_stock"
eststo: xtreg `y' `v' `X_controls' i.year if year>1880 & year <=1905 & municipal>0 [weight=pop_av], fe vce(cluster id)
local declineexplainedW = _b[Lwater_stock]*avedeclineexplainedW`y'
local declineexplainedS = _b[Lsewerage_stock]*avedeclineexplainedS`y'
boottest {Lwater_stock} , boottype(wild) reps(9999) weight(webb) cluster(id) noci 
local pW = round(`r(p)',0.001)
boottest {Lsewerage_stock} , boottype(wild) reps(9999) weight(webb) cluster(id) noci 
local pS = round(`r(p)',0.0001)	
boottest `v' , boottype(wild) reps(9999) weight(webb) cluster(id) noci 
local pJ = round(`r(p)',0.0001)	
psacalc delta Lsewerage_stock
local sel = r(delta)
outreg2 `v' `X_controls' using "${root}/output/tables/tableA4", addtext (Town FE, YES, Time FE, YES, Controls, YES, Method, OLS, Period, 1885-1909, Std errors, clustered, Depreciation rate, 0\%, Town-specific trend, NO) keep(`v' `X_controls') replace asterisk(coef) auto(2) nocons label tstat word title("Table A4.") addnote(" ") sortvar(Lwater_stock Lsewerage_stock Lwater_stock_sewerage `X_controls' )  adds(P-value (Water), `pW', P-value (Sewers), `pS', P-value (joint), `pJ', Decline explained (Water), `declineexplainedW', Decline explained (Sewers), `declineexplainedS', Selection ratio, `sel')

//Baseline without 1875-79 interaction
local y mallcause
local v "Lwater_stock Lsewerage_stock Lwater_stock_sewerage"
eststo: xtreg `y' `v'  `X_controls' i.year if  year>1880 & year <=1905 & municipal>0 [weight=pop_av], fe vce(cluster id)
boottest {Lwater_stock} , boottype(wild) reps(9999) weight(webb) cluster(id) noci 
local pW = round(`r(p)',0.001)
boottest {Lsewerage_stock} , boottype(wild) reps(9999) weight(webb) cluster(id) noci 
local pS = round(`r(p)',0.001)	
boottest {Lwater_stock_sewerage} , boottype(wild) reps(9999) weight(webb) cluster(id) noci 
local pWS = round(`r(p)',0.0001)	
boottest `v' , boottype(wild) reps(9999) weight(webb) cluster(id) noci 
local pJ = round(`r(p)',0.0001)	
outreg2 `v' `X_controls' using "${root}/output/tables/tableA4", addtext (Town FE, YES, Time FE, YES, Controls, YES, Method, OLS, Period, 1885-1909, Std errors, clustered, Depreciation rate, 0\%, Town-specific trend, NO) keep(`v' `X_controls') append asterisk(coef) auto(2) nocons label tstat word title("Table A4.") addnote(" ") sortvar(Lwater_stock Lsewerage_stock Lwater_stock_sewerage `X_controls' )  adds(P-value (Water), `pW', P-value (Sewers), `pS', P-value (joint), `pJ', P-value (inter), `pWS')


//Baseline with capital stocks depreciationed at 3%


local y mallcause
local v "Lwater_stock_dep Lsewerage_stock_dep"
eststo: xtreg `y' `v' `X_controls' i.year if year <=1905 & municipal>0 [weight=pop_av], fe vce(cluster id)
local declineexplainedW = _b[Lwater_stock_dep]*avedeclineexplainedW`y'
local declineexplainedS = _b[Lsewerage_stock_dep]*avedeclineexplainedS`y'
boottest {Lwater_stock_dep} , boottype(wild) reps(9999) weight(webb) cluster(id) noci 
local pW = round(`r(p)',0.001)
boottest {Lsewerage_stock_dep} , boottype(wild) reps(9999) weight(webb) cluster(id) noci 
local pS = round(`r(p)',0.0001)	
boottest `v' , boottype(wild) reps(9999) weight(webb) cluster(id) noci 
local pJ = round(`r(p)',0.0001)	
psacalc delta Lsewerage_stock_dep
local sel = r(delta)
outreg2 `v' `X_controls' using "${root}/output/tables/tableA4", addtext (Town FE, YES, Time FE, YES, Controls, YES, Method, OLS, Period, 1880-1909, Std errors, clustered, Depreciation rate, 3\%, Town-specific trend, NO) keep(`v' `X_controls') append asterisk(coef) auto(2) nocons label tstat word title("Table A4.") addnote(" ") sortvar(Lwater_stock Lsewerage_stock Lwater_stock_sewerage Lwater_stock_dep Lsewerage_stock_dep Lwater_stock_sewerage_dep `X_controls' )  adds(P-value (Water), `pW', P-value (Sewers), `pS', P-value (joint), `pJ', Decline explained (Water), `declineexplainedW', Decline explained (Sewers), `declineexplainedS', Selection ratio, `sel')

local y mallcause
local v "Lwater_stock_dep Lsewerage_stock_dep Lwater_stock_sewerage_dep"
eststo: xtreg `y' `v'  `X_controls' i.year if year <=1905 & municipal>0 [weight=pop_av], fe vce(cluster id)
boottest {Lwater_stock_dep} , boottype(wild) reps(9999) weight(webb) cluster(id) noci 
local pW = round(`r(p)',0.001)
boottest {Lsewerage_stock_dep} , boottype(wild) reps(9999) weight(webb) cluster(id) noci 
local pS = round(`r(p)',0.001)	
boottest {Lwater_stock_sewerage_dep} , boottype(wild) reps(9999) weight(webb) cluster(id) noci 
local pWS = round(`r(p)',0.0001)	
boottest `v' , boottype(wild) reps(9999) weight(webb) cluster(id) noci 
local pJ = round(`r(p)',0.0001)	
outreg2 `v' `X_controls' using "${root}/output/tables/tableA4", addtext (Town FE, YES, Time FE, YES, Controls, YES, Method, OLS, Period, 1880-1909, Std errors, clustered,  Depreciation rate, 3\%, Town-specific trend, NO) keep(`v' `X_controls') append asterisk(coef) auto(2) nocons label tstat word title("Table A4.")  addnote(" ") sortvar(Lwater_stock Lsewerage_stock Lwater_stock_sewerage Lwater_stock_dep Lsewerage_stock_dep Lwater_stock_sewerage_dep `X_controls' )  adds(P-value (Water), `pW', P-value (Sewers), `pS', P-value (joint), `pJ', P-value (inter), `pWS')


//town specific trends

local y mallcause
local v "Lwater_stock Lsewerage_stock"
eststo: xtreg `y' `v' `X_controls' i.year  i.id#c.year if year <=1905 & municipal>0 [weight=pop_av], fe vce(cluster id)
local declineexplainedW = _b[Lwater_stock]*avedeclineexplainedW`y'
local declineexplainedS = _b[Lsewerage_stock]*avedeclineexplainedS`y'
boottest {Lwater_stock} , boottype(wild) reps(9999) weight(webb) cluster(id) noci 
local pW = round(`r(p)',0.001)
boottest {Lsewerage_stock} , boottype(wild) reps(9999) weight(webb) cluster(id) noci 
local pS = round(`r(p)',0.0001)	
boottest `v' , boottype(wild) reps(9999) weight(webb) cluster(id) noci 
local pJ = round(`r(p)',0.0001)	
psacalc delta Lsewerage_stock
local sel = r(delta)
outreg2 `v' `X_controls' using "${root}/output/tables/tableA4", addtext (Town FE, YES, Time FE, YES, Controls, YES, Method, OLS, Period, 1880-1909, Std errors, clustered , Depreciation rate, 0\% ,  Town-specific trend, YES) keep(`v' `X_controls') append asterisk(coef) auto(2) nocons label tstat word title("Table A4.")  addnote(" ") sortvar(Lwater_stock Lsewerage_stock Lwater_stock_sewerage Lwater_stock_dep Lsewerage_stock_dep Lwater_stock_sewerage_dep `X_controls' )  adds(P-value (Water), `pW', P-value (Sewers), `pS', P-value (joint), `pJ', Decline explained (Water), `declineexplainedW', Decline explained (Sewers), `declineexplainedS', Selection ratio, `sel')

local y mallcause
local v "Lwater_stock Lsewerage_stock Lwater_stock_sewerage"
eststo: xtreg `y' `v'  `X_controls' i.year  i.id#c.year if year <=1905 & municipal>0 [weight=pop_av], fe vce(cluster id)
boottest {Lwater_stock} , boottype(wild) reps(9999) weight(webb) cluster(id) noci 
local pW = round(`r(p)',0.001)
boottest {Lsewerage_stock} , boottype(wild) reps(9999) weight(webb) cluster(id) noci 
local pS = round(`r(p)',0.001)	
boottest {Lwater_stock_sewerage} , boottype(wild) reps(9999) weight(webb) cluster(id) noci 
local pWS = round(`r(p)',0.0001)	
boottest `v' , boottype(wild) reps(9999) weight(webb) cluster(id) noci 
local pJ = round(`r(p)',0.0001)	
outreg2 `v' `X_controls' using "${root}/output/tables/tableA4", addtext (Town FE, YES, Time FE, YES, Controls, YES, Method, OLS, Period, 1880-1909, Std errors, clustered , Depreciation rate, 0\%,  Town-specific trend, YES) keep(`v' `X_controls') append asterisk(coef) auto(2) nocons label tstat word title("Table A4.") addnote(" ") sortvar(Lwater_stock Lsewerage_stock Lwater_stock_sewerage Lwater_stock_dep Lsewerage_stock_dep Lwater_stock_sewerage_dep `X_controls' )  adds(P-value (Water), `pW', P-value (Sewers), `pS', P-value (joint), `pJ', P-value (inter), `pWS')


//log tranformation. This has to be done with the none-standardized allcause mortality. The other variables in the regression are standarzied. 

local y logmallcause
local v "Lwater_stock Lsewerage_stock"
eststo: xtreg `y' `v' `X_controls' i.year if year <=1905 & municipal>0 [weight=pop_av], fe vce(cluster id)
boottest {Lwater_stock} , boottype(wild) reps(9999) weight(webb) cluster(id) noci 
local pW = round(`r(p)',0.001)
boottest {Lsewerage_stock} , boottype(wild) reps(9999) weight(webb) cluster(id) noci 
local pS = round(`r(p)',0.0001)	
boottest `v' , boottype(wild) reps(9999) weight(webb) cluster(id) noci 
local pJ = round(`r(p)',0.0001)	
psacalc delta Lsewerage_stock
local sel = r(delta)
outreg2 `v' `X_controls' using "${root}/output/tables/tableA4", addtext (Town FE, YES, Time FE, YES, Controls, YES, Method, OLS, Period, 1880-1909, Std errors, clustered, Depreciation rate, 0\%,  Town-specific trend, NO) keep(`v' `X_controls') append asterisk(coef) auto(2) nocons label tstat word title("Table A4.") addnote(" ") sortvar(Lwater_stock Lsewerage_stock Lwater_stock_sewerage Lwater_stock_dep Lsewerage_stock_dep Lwater_stock_sewerage_dep `X_controls' )  adds(P-value (Water), `pW', P-value (Sewers), `pS', P-value (joint), `pJ', Selection ratio, `sel')

local y logmallcause
local v "Lwater_stock Lsewerage_stock Lwater_stock_sewerage"
eststo: xtreg `y' `v'  `X_controls' i.year if year <=1905 & municipal>0 [weight=pop_av], fe vce(cluster id)
boottest {Lwater_stock} , boottype(wild) reps(9999) weight(webb) cluster(id) noci 
local pW = round(`r(p)',0.001)
boottest {Lsewerage_stock} , boottype(wild) reps(9999) weight(webb) cluster(id) noci 
local pS = round(`r(p)',0.001)	
boottest {Lwater_stock_sewerage} , boottype(wild) reps(9999) weight(webb) cluster(id) noci 
local pWS = round(`r(p)',0.0001)	
boottest `v' , boottype(wild) reps(9999) weight(webb) cluster(id) noci 
local pJ = round(`r(p)',0.0001)	
outreg2 `v' `X_controls' using "${root}/output/tables/tableA4", addtext (Town FE, YES, Time FE, YES, Controls, YES, Method, OLS, Period, 1880-1909, Std errors, clustered, Depreciation rate, 0\%,  Town-specific trend, NO) keep(`v' `X_controls') append asterisk(coef) auto(2) nocons label tstat word addnote(" ") sortvar(Lwater_stock Lsewerage_stock Lwater_stock_sewerage Lwater_stock_dep Lsewerage_stock_dep Lwater_stock_sewerage_dep `X_controls' )  adds(P-value (Water), `pW', P-value (Sewers), `pS', P-value (joint), `pJ', P-value (inter), `pWS')
