# Supplementary material for: New perspectives on the contribution of sanitary investments to mortality decline in English cities, 1845–1909
Source: Econ Hist Rev. 2022 Sep 26;76(2):624–60. doi: 10.1111/ehr.13195 (PMC10952366; doi:10.1111/ehr.13195)
Supplement: Supplementary file 3 — Supporting Information [file EHR-76-624-s002.zip › deposit/do/tableA6.do]

version 16
clear all
set more off


/*

June 2022

THIS FILE INCLUDES THE CODE TO RUN THE REGRESSION REPORTED IN THE TABLE A6 IN THE APPENDIX IN RELATION TO THE LOANS SAMPLE. 

To run this do files you must first install in Stata 16


wtmean
boottest
psacalc 
interflex
reghdfe
fttools
eststo
outreg2
winsor2
xtivreg2 

The directory roots must also be defined to match your own setting.

*/

// set the directories to match local setting
global root "C:\Users\Toke\Dropbox\Social learning\replication\deposit"

//Read in the prepared data set
use "${root}/dta\working data\loans 5 regression.dta"
 

***********************************************************************
	
// Define control sets  -----------------------------------------------------------

local X_controls " cbr popUD_growth"
local X_controls38 " cbr38 popUD_growth"

tab year, gen(y)
local yearlist "y1 y2 y3 y4 y5 y6 y7 y8 y9 y10 y11 y12 y13 y14 y15"

eststo clear

***********************************************************************

// Run regressions -----------------------------------------------------------

//Table A6. Additional regression results for infant mortality (1845-1884) and water capital from the Loans sample.

//Without Salford
local v "water_stock_lag"
eststo:  xtreg imr `v' `X_controls' `yearlist' if id!= 42 & year<1885 & year >=1840  [weight=popUD_av], fe r
	boottest `v' , boottype(wild) reps(999999) weight(webb) cluster(id) noci 
	local declineexplainedW = _b[`v']*avedeclineexplained 
	local p = round(`r(p)',0.001)
	psacalc delta `v'
	local sel = r(delta)
outreg2 `v' `X_controls' using  "${root}/output/tables/tableA6", addtext (Town FE, YES, Time FE, YES, Controls, YES, Method, OLS, Period, 1845-1884, Without Salford, YES, Without weighting, NO, Winzorised, NO, Depreciation rate, 0%, Town-specific trend, NO) keep(`v' `X_controls') sortvar(water_stock_lag water_stock_dep_lag `X_controls' ) adds(P-value, `p', Decline explained (Water), `declineexplainedW', Selection ratio, `sel') replace asterisk(coef) auto(2) label tstat word title(Table A6)


//without weights	
local v "water_stock_lag"
eststo:  xtreg imr `v' `X_controls' `yearlist' if year<1885 & year >=1840 [weight=1], fe r
	boottest `v' , boottype(wild) reps(9999) weight(webb) cluster(id) noci 
	local declineexplainedW = _b[`v']*avedeclineexplained 
	local p = round(`r(p)',0.001)
	psacalc delta `v'
	local sel = r(delta)
outreg2 `v' `X_controls' using  "${root}/output/tables/tableA6", addtext (Town FE, YES, Time FE, YES, Controls, YES, Method, OLS, Period, 1845-1884, Without Salford, NO, Without weighting, YES, Winzorised, NO, Depreciation rate, 0%, Town-specific trend, NO) keep(`v' `X_controls') sortvar(water_stock_lag water_stock_dep_lag `X_controls' ) adds(P-value, `p', Decline explained (Water), `declineexplainedW', Selection ratio, `sel') append asterisk(coef) auto(2) label tstat word title(Table A6)


//winzorised
winsor2 imr water_stock_lag if year<1885 & year >=1840, replace cut(5,95) //this change the data in the memory
local v "water_stock_lag"
eststo:  xtreg imr `v' `X_controls' `yearlist' if  year<1885 & year >=1840 [weight=popUD_av], fe r
boottest `v' , boottype(wild) reps(999999) weight(webb) cluster(id) noci 
	local declineexplainedW = _b[`v']*avedeclineexplained 
	local p = round(`r(p)',0.001)
	psacalc delta `v'
	local sel = r(delta)
outreg2 `v' `X_controls' using  "${root}/output/tables/tableA6", addtext (Town FE, YES, Time FE, YES, Controls, YES, Method, OLS, Period, 1845-1884, Without Salford, NO, Without weighting, NO, Winzorised, YES, Depreciation rate, 0%, Town-specific trend, NO) keep(`v' `X_controls') sortvar(water_stock_lag water_stock_dep_lag  `X_controls' ) adds(P-value, `p', Decline explained (Water), `declineexplainedW', Selection ratio, `sel') append asterisk(coef) auto(2) label tstat word 

//Read in the non-winzorized data

use "${root}/dta\working data\loans 5 regression.dta", clear

local X_controls " cbr popUD_growth"

tab year, gen(y)
local yearlist "y1 y2 y3 y4 y5 y6 y7 y8 y9 y10 y11 y12 y13 y14 y15"
		
//baseline with waterworks stock depreciated at 3% per year.
local v "water_stock_dep_lag"
eststo:  xtreg imr `v' `X_controls' `yearlist' if year<1885 & year >=1840 [weight=popUD_av], fe r
boottest `v' , boottype(wild) reps(999) weight(webb) cluster(id) noci 
	local declineexplainedW = _b[`v']*avedeclineexplained 
	local p = round(`r(p)',0.001)
	psacalc delta `v'
	local sel = r(delta)
outreg2 `v' `X_controls' using  "${root}/output/tables/tableA6", addtext (Town FE, YES, Time FE, YES, Controls, YES, Method, OLS, Period, 1845-1884, Without Salford, NO, Without weighting, NO, Winzorised, NO, Depreciation rate, 3%, Town-specific trend, NO) keep(`v' `X_controls') sortvar(water_stock_lag water_stock_dep_lag `X_controls' ) adds(P-value, `p', Decline explained (Water), `declineexplainedW', Selection ratio, `sel') append asterisk(coef) auto(2) label tstat word
		


//Town specific trends
local v "water_stock_lag"
eststo:  xtreg imr `v' `X_controls' `yearlist' i.id#c.year if year<1885 & year >=1840 [weight=popUD_av], fe r
	boottest `v' , boottype(wild) reps(9999) weight(webb) cluster(id) noci 
	local declineexplainedW = _b[`v']*avedeclineexplained 
	local p = round(`r(p)',0.001)
	psacalc delta `v'
	local sel = r(delta)
outreg2 `v' `X_controls' using  "${root}/output/tables/tableA6", addtext (Town FE, YES, Time FE, YES, Controls, YES, Method, OLS, Period, 1845-1884, Without Salford, NO, Without weighting, NO, Winzorised, NO, Depreciation rate, 0%, Town-specific trend, YES) keep(`v' `X_controls') sortvar(water_stock_lag water_stock_dep_lag `X_controls' ) adds(P-value, `p', Decline explained (Water), `declineexplainedW', Selection ratio, `sel') append asterisk(coef) auto(2) label tstat word 
	
	
//log IMR
local v "water_stock_lag"
eststo:  xtreg Logimr `v' `X_controls' `yearlist' if  year<1885 & year >=1840 [weight=popUD_av], fe r
	boottest `v' , boottype(wild) reps(999999) weight(webb) cluster(id) noci 
	local p = round(`r(p)',0.001)
	psacalc delta `v'
	local sel = r(delta)
outreg2 `v' `X_controls' using  "${root}/output/tables/tableA6", addtext (Town FE, YES, Time FE, YES, Controls, YES, Method, OLS, Period, 1845-1884, Without Salford, NO, Without weighting, NO, Winzorised, NO, Depreciation rate, 0%, Town-specific trend, NO) keep(`v' `X_controls') sortvar(water_stock_lag water_stock_dep_lag `X_controls' ) adds(P-value, `p', Selection ratio, `sel') append asterisk(coef) auto(2) label tstat word 
