# Supplementary material for: New perspectives on the contribution of sanitary investments to mortality decline in English cities, 1845–1909
Source: Econ Hist Rev. 2022 Sep 26;76(2):624–60. doi: 10.1111/ehr.13195 (PMC10952366; doi:10.1111/ehr.13195)
Supplement: Supplementary file 3 — Supporting Information [file EHR-76-624-s002.zip › deposit/do/tableS1.do]

version 16
clear all
set more off

/**********************************************************************

This code calculates the RSS reported in Table S1


***********************************************************************/


//Set the root to match local file structure
global root "C:\Users\Toke\Dropbox\Social learning\replication\deposit"

// Load the data
use "${root}/dta\original data\tables1.dta"	

// define controls (to be used in all loops)
	gen control1 =receipts_pc_cap
	gen control2 =D.loans_out_pc
	gen control3 =D.assessable_value_gen_pc
	
// repeat for multiple variables
	
foreach var in water sewerage {
local v `var'_exp_pc

// Define variables for the below regressions

	gen `v'_com_sq = `v'_com^2
	gen `v'_com_cu = `v'_com^3

	
	// admin
	local iteration_number = 13
	forvalues z = 1(1)`iteration_number'{
	gen SSR_`var'_`z'=.
	}
	
	// set time periods (note estimation starts in 1883)
	// option: 10 year, 10 year
	local yearestmax = 1892 // end of estimation period
	local testyearmin = `yearestmax'+1 // start of out of sample test period
	local testyearmax = `testyearmin'+9 // end of out of sample test period
	
//foreach cityid in `citieslist' { // this is for a subset of cities
	// max of id is 1500
	local list16 "5	13	18	21	26	28	30	35	41	42	51	52	53	55	57	60"
	local list1 "26"
	
//}
	
	
// To Look for the best model 	

	
foreach cityid in `list16'	{ // our 16 towns
//forvalues cityid = 1(1)1500 { //  this is for all cities
	local modelno 0

// The below imputations are for the purposes of finding out which imputation is best (min SSRs). 

// Model 1
local ++modelno
quietly reg `v'_cap `v'_com if year <= `yearestmax' & id==`cityid'
predict imputed_`modelno' if id==`cityid'
	label var imputed_`modelno' "Levels imputed, linear, 1883-1899"
	// calculate prediction error out of sample
		gen residualsq_`modelno' = (`v'_cap - imputed_`modelno')^2 if id==`cityid'
		quietly su residualsq_`modelno' if (year <=`testyearmin' & year <= `testyearmax') & id==`cityid'
		replace SSR_`var'_`modelno' = r(sum) if id==`cityid'
		
// Model 2
local ++modelno
quietly reg `v'_cap `v'_com `v'_com_sq if year <= `yearestmax' & id==`cityid'
predict imputed_`modelno'
	label var imputed_`modelno' "Levels imputed, quadratic, 1883-1899"
	// calculate prediction error out of sample
		gen residualsq_`modelno' = (`v'_cap - imputed_`modelno')^2 if id==`cityid'
		quietly su residualsq_`modelno' if (year <=`testyearmin' & year <= `testyearmax') & id==`cityid'
		replace SSR_`var'_`modelno' = r(sum) if id==`cityid'
		
// Model 3: 
local ++modelno
quietly reg `v'_cap `v'_com `v'_com_sq `v'_com_cu if year <= `yearestmax' & id==`cityid'
predict imputed_`modelno'
	label var imputed_`modelno' "Levels imputed, cubic, 1883-1899"
	// calculate prediction error out of sample
		gen residualsq_`modelno' = (`v'_cap - imputed_`modelno')^2 if id==`cityid'
		quietly su residualsq_`modelno' if (year <=`testyearmin' & year <= `testyearmax') & id==`cityid'
		replace SSR_`var'_`modelno' = r(sum) if id==`cityid'
		
// Model 4:
local ++modelno
quietly reg `v'_cap `v'_com control1 if year <= `yearestmax' & id==`cityid'
predict imputed_`modelno'
	label var imputed_`modelno' "Levels imputed, linear, receipts contr, 1883-1899"
	// calculate prediction error out of sample
		gen residualsq_`modelno' = (`v'_cap - imputed_`modelno')^2 if id==`cityid'
		quietly su residualsq_`modelno' if (year <=`testyearmin' & year <= `testyearmax') & id==`cityid'
		replace SSR_`var'_`modelno' = r(sum) if id==`cityid'

// Model 5:
local ++modelno
quietly reg `v'_cap `v'_com control2 if year <= `yearestmax' & id==`cityid'
predict imputed_`modelno'
	label var imputed_`modelno' "Levels imputed, linear, D loans out contr, 1883-1899"
	// calculate prediction error out of sample
		gen residualsq_`modelno' = (`v'_cap - imputed_`modelno')^2 if id==`cityid'
		quietly su residualsq_`modelno' if (year <=`testyearmin' & year <= `testyearmax') & id==`cityid'
		replace SSR_`var'_`modelno' = r(sum) if id==`cityid'

// Model 6:
local ++modelno
quietly reg `v'_cap `v'_com control3 if year <= `yearestmax' & id==`cityid'
predict imputed_`modelno'
	label var imputed_`modelno' "Levels imputed, linear, D water rate contr, 1883-1899"
	// calculate prediction error out of sample
		gen residualsq_`modelno' = (`v'_cap - imputed_`modelno')^2 if id==`cityid'
		quietly su residualsq_`modelno' if (year <=`testyearmin' & year <= `testyearmax') & id==`cityid'
		replace SSR_`var'_`modelno' = r(sum) if id==`cityid'

// Model 7:
local ++modelno
quietly reg `v'_cap `v'_com control1 control2 control3 if year <= `yearestmax' & id==`cityid'
predict imputed_`modelno'
	label var imputed_`modelno' "Levels imputed, linear, contr, 1883-1899"
	// calculate prediction error out of sample
		gen residualsq_`modelno' = (`v'_cap - imputed_`modelno')^2 if id==`cityid'
		quietly su residualsq_`modelno' if (year <=`testyearmin' & year <= `testyearmax') & id==`cityid'
		replace SSR_`var'_`modelno' = r(sum) if id==`cityid'
		
		
// Model 8:
local ++modelno
quietly reg `v'_cap F(0/2)`v'_com if year <= `yearestmax' & id==`cityid'
predict imputed_`modelno'
	label var imputed_`modelno' "Levels imputed, linear, 2 lags, 1883-1899"
	// calculate prediction error out of sample
		gen residualsq_`modelno' = (`v'_cap - imputed_`modelno')^2 if id==`cityid'
		quietly su residualsq_`modelno' if (year <=`testyearmin' & year <= `testyearmax') & id==`cityid'
		replace SSR_`var'_`modelno' = r(sum) if id==`cityid'

	
// Model 8a:
local ++modelno
quietly reg `v'_cap F(0/2)`v'_com  `v'_com_sq if year <= `yearestmax' & id==`cityid'
predict imputed_`modelno'
	label var imputed_`modelno' "Levels imputed, linear, square, 2 lags, 1883-1899"
	// calculate prediction error out of sample
		gen residualsq_`modelno' = (`v'_cap - imputed_`modelno')^2 if id==`cityid'
		quietly su residualsq_`modelno' if (year <=`testyearmin' & year <= `testyearmax') & id==`cityid'
		replace SSR_`var'_`modelno' = r(sum) if id==`cityid'
		
	
		
// Model 9:
local ++modelno
quietly reg `v'_cap F(0/2).`v'_com `v'_com_sq `v'_com_cu if year <= `yearestmax' & id==`cityid'
predict imputed_`modelno'
	label var imputed_`modelno' "Levels imputed, linear, 2 lags, 1883-1899"
	// calculate prediction error out of sample
		gen residualsq_`modelno' = (`v'_cap - imputed_`modelno')^2 if id==`cityid'
		quietly su residualsq_`modelno' if (year <=`testyearmin' & year <= `testyearmax') & id==`cityid'
		replace SSR_`var'_`modelno' = r(sum) if id==`cityid'	
		
// Model 10:
local ++modelno
quietly reg `v'_cap F(0/3).`v'_com `v'_com_sq `v'_com_cu if year <= `yearestmax' & id==`cityid'
predict imputed_`modelno'
	label var imputed_`modelno' "Levels imputed, linear, 2 lags, 1883-1899"
	// calculate prediction error out of sample
		gen residualsq_`modelno' = (`v'_cap - imputed_`modelno')^2 if id==`cityid'
		quietly su residualsq_`modelno' if (year <=`testyearmin' & year <= `testyearmax') & id==`cityid'
		replace SSR_`var'_`modelno' = r(sum) if id==`cityid'	
		
// Model 11:
local ++modelno
quietly reg `v'_cap F(0/4).`v'_com `v'_com_sq `v'_com_cu if year <= `yearestmax' & id==`cityid'
predict imputed_`modelno'
	label var imputed_`modelno' "Levels imputed, linear, 2 lags, 1883-1899"
	// calculate prediction error out of sample
		gen residualsq_`modelno' = (`v'_cap - imputed_`modelno')^2 if id==`cityid'
		quietly su residualsq_`modelno' if (year <=`testyearmin' & year <= `testyearmax') & id==`cityid'
		replace SSR_`var'_`modelno' = r(sum) if id==`cityid'
		
// Model 12:
local ++modelno
quietly reg `v'_cap F(0/5).`v'_com `v'_com_sq `v'_com_cu if year <= `yearestmax' & id==`cityid'
predict imputed_`modelno'
	label var imputed_`modelno' "Levels imputed, linear, 2 lags, 1883-1899"
	// calculate prediction error out of sample
		gen residualsq_`modelno' = (`v'_cap - imputed_`modelno')^2 if id==`cityid'
		quietly su residualsq_`modelno' if (year <=`testyearmin' & year <= `testyearmax') & id==`cityid'
		replace SSR_`var'_`modelno' = r(sum) if id==`cityid'
		


drop imputed* residualsq* // drop stuff generated in this loop, so that it can be re-generated in the next loop
} // end loop over town


} // end loop over water and sewerage


// average overall all cities (and multiply by 1000 for ease of interpretation)
forvalues z = 1(1)`iteration_number'{
egen SSR_water_av_`z' = mean(SSR_water_`z') if (id != 5 | id != 13 | id != 18 | id != 30 | id != 53 | id != 57 | id != 60) // this excludes the companies that are private throughout the interpolation period (1875-1882)
egen SSR_sewerage_av_`z' = mean(SSR_sewerage_`z') 
replace SSR_water_av_`z' = 1000*SSR_water_av_`z' 
replace SSR_sewerage_av_`z' = 1000*SSR_sewerage_av_`z'
}

duplicates drop id, force
keep if _n==1
keep SSR_water_av* SSR_sewerage_av*
order SSR_w* SSR_s*
br //reports the SSR values reported in Table S1.
