# Supplementary material for: New perspectives on the contribution of sanitary investments to mortality decline in English cities, 1845–1909
Source: Econ Hist Rev. 2022 Sep 26;76(2):624–60. doi: 10.1111/ehr.13195 (PMC10952366; doi:10.1111/ehr.13195)
Supplement: Supplementary file 3 — Supporting Information [file EHR-76-624-s002.zip › deposit/output/tables/STU3fec_000276.tmp]

	(1)
VARIABLES	Typhus mortality rate
Lwater_stock	-0.026
	(-0.18)
Lsewerage_stock	0.17
	(0.84)
assessable_value	-0.88
	(-1.48)
popgrowth	-0.087
	(-0.97)
female	0.26
	(0.35)
age0to14	1.28**
	(2.36)
age15to44	3.14***
	(4.06)
birthrate	-0.32
	(-1.59)
oc_manufacturing	1.39*
	(1.83)
oc_textiles	1.20
	(1.14)
Observations	63
Number of id	11
R-squared	0.843
City FE	YES
Time FE	YES
Controls	YES
Method	OLS
Period	1875-1909
Std errors	clustered
Unit	RD
P-value (Water)	0.89
P-value (Sewers)	0.66
P-value (joint)	0.87
P-value (inter)	-1
Robust t-statistics in parentheses
*** p<0.01, ** p<0.05, * p<0.1
