# Supplementary material for: New perspectives on the contribution of sanitary investments to mortality decline in English cities, 1845–1909
Source: Econ Hist Rev. 2022 Sep 26;76(2):624–60. doi: 10.1111/ehr.13195 (PMC10952366; doi:10.1111/ehr.13195)
Supplement: Supplementary file 3 — Supporting Information [file EHR-76-624-s002.zip › deposit/output/tables/STU4c74_000152.tmp]

	(1)	(2)	(3)	(4)	(5)	(6)
VARIABLES	Infant mortality rate	Infant mortality rate	Infant mortality rate	Infant mortality rate	Infant mortality rate	Infant mortality rate incl 1838-44
water_stock_lag	-1.12***	-1.71***	-1.25***	-1.23***	-1.38***	-1.23***
	(-4.43)	(-14.6)	(-10.1)	(-8.93)	(-4.85)	(-8.93)
cbr				-0.26	-0.25
				(-1.99)	(-1.69)
popUD_growth				0.065	0.076	0.065
				(0.59)	(0.94)	(0.59)
cbr38						-0.26
						(-1.99)
Constant	0.045	-0.22**	-0.24**	-0.27**		-0.34**
	(0.28)	(-4.17)	(-3.44)	(-3.60)		(-4.63)
Observations	32	32	32	32	32	32
R-squared	0.211	0.501	0.814	0.845	0.843	0.845
Town FE	NO	YES	YES	YES	YES	YES
Time FE	NO	NO	YES	YES	YES	YES
Controls	NO	NO	NO	YES	YES	YES
Method	OLS	OLS	OLS	OLS	IV	OLS
Period	1845-1884	1845-1884	1845-1884	1845-1884	1845-1884	1840-1884
P-value	0.36	0.19	0.17	0.063	0.033	0.060
Decline explained (Water)	35.4	54	39.5	38.8	43.6	38.8
Number of id		4	4	4	4	4
Selection ratio				1.40		1.40
K-P					90.1
Robust t-statistics in parentheses
*** p<0.01, ** p<0.05, * p<0.1
