# Supplementary material for: New perspectives on the contribution of sanitary investments to mortality decline in English cities, 1845–1909
Source: Econ Hist Rev. 2022 Sep 26;76(2):624–60. doi: 10.1111/ehr.13195 (PMC10952366; doi:10.1111/ehr.13195)
Supplement: Supplementary file 3 — Supporting Information [file EHR-76-624-s002.zip › deposit/output/tables/STU4c74_0003wg.tmp]

	(1)	(2)	(3)	(4)	(5)
VARIABLES	Infant mortality rate	Infant mortality rate	Infant mortality rate	Infant mortality rate	Infant mortality rate
water_stock_lag	-1.31*	-1.23***	-0.40	-0.45	-0.13
	(-2.37)	(-8.93)	(-1.10)	(-1.76)	(-0.61)
cbr	-0.37**	-0.26	-0.18	0.0014	0.15
	(-3.81)	(-1.99)	(-0.69)	(0.0075)	(1.16)
popUD_growth	0.037	0.065	-0.023	0.0073	-0.041
	(0.23)	(0.59)	(-0.14)	(0.058)	(-0.57)
Constant	0.41	-0.27**	0.35	-0.65*	-0.87**
	(0.90)	(-3.60)	(0.69)	(-2.78)	(-3.69)
Observations	24	32	40	52	32
R-squared	0.661	0.845	0.759	0.824	0.827
Number of id	4	4	4	4	4
Town FE	YES	YES	YES	YES	YES
Time FE	YES	YES	YES	YES	YES
Controls	YES	YES	YES	YES	YES
Method	OLS	OLS	OLS	OLS	OLS
Period	1845-1874	1845-1884	1845-1894	1845-1909	1874-1909
P-value	0.23	0.064	0.57	0.44	0.62
Selection ratio	0.66	1.40	0.63	0.68	0.59
Robust t-statistics in parentheses
*** p<0.01, ** p<0.05, * p<0.1
