# Supplementary material for: New perspectives on the contribution of sanitary investments to mortality decline in English cities, 1845–1909
Source: Econ Hist Rev. 2022 Sep 26;76(2):624–60. doi: 10.1111/ehr.13195 (PMC10952366; doi:10.1111/ehr.13195)
Supplement: Supplementary file 3 — Supporting Information [file EHR-76-624-s002.zip › deposit/output/tables/STU4c74_00052f.tmp]

	(1)	(2)	(3)	(4)	(5)
VARIABLES	All-cause mortality rate	All-cause mortality rate	All-cause mortality rate	All-cause mortality rate	All-cause mortality rate
Lwater_stock	-0.087	0.055			-0.049
	(-1.17)	(0.85)			(-0.52)
Lsewerage_stock	-0.21**	-0.16***			-0.13
	(-2.85)	(-6.05)			(-0.79)
Lwater_stock_sewerage		-0.28**
		(-2.62)
Lwater_stock_dep			0.066	0.045
			(0.83)	(0.66)
Lsewerage_stock_dep			-0.17**	-0.11***
			(-2.63)	(-3.95)
Lwater_stock_sewerage_dep				-0.21**
				(-2.93)
assessable_value	0.46***	0.33**	0.34*	0.42**	0.22
	(3.62)	(2.40)	(1.99)	(2.42)	(1.02)
popgrowth	0.046**	0.076**	0.022	0.042	0.074***
	(2.32)	(2.24)	(1.16)	(1.81)	(3.38)
female	-0.41	-0.58***	-0.21	-0.80***	-1.57**
	(-1.40)	(-4.44)	(-0.55)	(-3.35)	(-2.98)
age0to14	-1.09**	-0.87***	-0.90**	-0.52*	-1.17**
	(-2.99)	(-3.39)	(-2.66)	(-2.03)	(-2.24)
age15to44	-0.52**	-0.23	-0.42**	-0.22	-1.29***
	(-2.57)	(-1.02)	(-2.26)	(-1.22)	(-4.20)
birthrate	0.76***	0.58***	0.69***	0.63***	0.83***
	(4.93)	(4.05)	(5.32)	(6.07)	(8.32)
oc_manufacturing	0.018	0.30	0.20	0.22	0.55
	(0.055)	(0.68)	(0.44)	(0.48)	(0.62)
oc_textiles	-0.21	-0.14	-0.21	-0.54	-0.84
	(-0.36)	(-0.38)	(-0.37)	(-1.40)	(-1.15)
Observations	63	63	63	63	63
R-squared	0.957	0.975	0.959	0.972	0.988
Number of id	11	11	11	11	11
Town FE	YES	YES	YES	YES	YES
Time FE	YES	YES	YES	YES	YES
Controls	YES	YES	YES	YES	YES
Method	OLS	OLS	OLS	OLS	OLS
Period	1885-1909	1885-1909	1880-1909	1880-1909	1880-1909
Std errors	clustered	clustered	clustered	clustered	clustered
Depreciation rate	0\%	0\%	3\%	3\%	0\%
Town-specific trend	NO	NO	NO	NO	YES
P-value (Water)	0.23	0.52	0.45	0.56	0.58
P-value (Sewers)	0.025	0.010	0.034	0.092	0.49
P-value (joint)	0.037	0.022	0.091	0.027	0.62
Decline explained (Water)	4		-3.02		2.24
Decline explained (Sewers)	13.3		10.9		7.98
Selection ratio	1.11		2.62		0.38
P-value (inter)		0.21		0.23
Robust t-statistics in parentheses
*** p<0.01, ** p<0.05, * p<0.1
