# Supplementary material for: New perspectives on the contribution of sanitary investments to mortality decline in English cities, 1845–1909
Source: Econ Hist Rev. 2022 Sep 26;76(2):624–60. doi: 10.1111/ehr.13195 (PMC10952366; doi:10.1111/ehr.13195)
Supplement: Supplementary file 3 — Supporting Information [file EHR-76-624-s002.zip › deposit/output/tables/table4.txt]

Table 4.
		(1)	(2)	(3)	(4)	(5)	(6)	(7)
VARIABLES	LABELS	All-cause mortality rate	All-cause mortality rate	All-cause mortality rate	All-cause mortality rate	All-cause mortality rate	All-cause mortality rate	All-cause mortality rate
Lwater_stock	Water capital (WC) t-1	-0.0099	-0.0019	-0.087	0.055			-0.37*
		(-0.058)	(-0.018)	(-1.17)	(0.85)			(-1.90)
Lwater_stock_pri	Water capital (WC) (w. private) t-1					-0.058	0.023
						(-0.85)	(0.29)
Lsewerage_stock	Sewerage capital (SC) t-1	-0.72***	-0.40**	-0.21**	-0.16***	-0.18**	-0.060	-0.34***
		(-3.98)	(-2.42)	(-2.85)	(-6.05)	(-2.15)	(-1.10)	(-2.81)
Lwater_stock_sewerage	WC x SC interaction t-1				-0.28**
					(-2.62)
Lwater_stock_pri_sewerage	WC x SC interaction (w. private) t-1						-0.23***
							(-3.80)
municipal	Municipalised water					0.10	-0.062
						(1.25)	(-0.99)
assessable_value	Tax base		0.26	0.46***	0.33**	0.46***	0.33**	0.94**
			(1.53)	(3.62)	(2.40)	(5.08)	(2.45)	(2.68)
popgrowth	Population growth		0.032	0.046**	0.076**	0.038	0.054*	0.12***
			(0.90)	(2.32)	(2.24)	(1.62)	(2.05)	(3.14)
female	Female		0.90	-0.41	-0.58***	-0.13	-0.16	-0.96
			(1.38)	(-1.40)	(-4.44)	(-0.58)	(-0.80)	(-1.68)
age0to14	Aged 0 to 14		0.83	-1.09**	-0.87***	-0.59**	-0.65***	-1.81***
			(1.68)	(-2.99)	(-3.39)	(-2.75)	(-3.70)	(-4.93)
age15to44	Aged 15 to 44		0.42	-0.52**	-0.23	-0.21	-0.21	-1.09***
			(0.98)	(-2.57)	(-1.02)	(-0.89)	(-1.01)	(-2.90)
birthrate	Birth rate		0.66***	0.76***	0.58***	0.60***	0.58***	0.98***
			(4.34)	(4.93)	(4.05)	(4.52)	(6.91)	(4.80)
oc_manufacturing	Manufacturing employment		1.43**	0.018	0.30	0.20	0.52	-0.90
			(2.54)	(0.055)	(0.68)	(0.92)	(1.58)	(-1.48)
oc_textiles	Textiles employment		-1.44	-0.21	-0.14	-0.29	-0.29	-0.088
			(-1.79)	(-0.36)	(-0.38)	(-0.67)	(-1.17)	(-0.15)
Observations		63	63	63	63	96	96	52
R-squared		0.347	0.877	0.957	0.975	0.946	0.963	0.962
City FE		NO	YES	YES	YES	YES	YES	YES
Time FE		NO	NO	YES	YES	YES	YES	YES
Controls		NO	YES	YES	YES	YES	YES	YES
Method		OLS	OLS	OLS	OLS	OLS	OLS	LIML
Period		1880-1909	1880-191	1880-1909	1880-1909	1880-1909	1880-1909	1885-1909
Std errors		clustered	clustered	clustered	clustered	clustered	clustered	robust
P-value (Water)		0.95	0.98	0.23	0.53	0.41	0.81	0.21
P-value (Sewers)		0.024	0.17	0.029	0.0090	0.10	0.32	0.051
P-value (joint)		0.052	0.24	0.042	0.020	0.21	0.0086	0.091
P-value (inter)		-1			0.21		0.092
Decline explained (Water)		0.46	0.090	4		2.67		17.1
Decline explained (Sewers)		45.7	25.2	13.3		11.7		22
Number of id			11	11	11	16	16	11
K-P								4.75
Selection ratio				1.11		0.97
Robust t-statistics in parentheses
*** p<0.01, ** p<0.05, * p<0.1
