# Supplementary material for: New perspectives on the contribution of sanitary investments to mortality decline in English cities, 1845–1909
Source: Econ Hist Rev. 2022 Sep 26;76(2):624–60. doi: 10.1111/ehr.13195 (PMC10952366; doi:10.1111/ehr.13195)
Supplement: Supplementary file 3 — Supporting Information [file EHR-76-624-s002.zip › deposit/output/tables/table6.txt]

Table 6.
		(1)	(2)	(3)	(4)	(5)	(6)	(7)
VARIABLES	LABELS	All-cause mortality rate	All-cause mortality rate	All-cause mortality rate	All-cause mortality rate	All-cause mortality rate	All-cause mortality rate	All-cause mortality rate
loans_sqrt	Debt (square root)	-0.091	-0.087	-0.10	-0.33*	-0.30***	-0.60*	-0.40
		(-1.59)	(-1.68)	(-1.17)	(-2.13)	(-2.96)	(-1.82)	(-0.69)
Observations		94	48	48	61	77	61	48
R-squared		0.937	0.980	0.957	0.927	0.960	0.949	0.950
Number of id		16	16	16	16	16	16	16
Town FE		YES	YES	YES	YES	YES	YES	YES
Time FE		YES	YES	YES	YES	YES	YES	YES
Controls		YES	YES	YES	YES	YES	YES	YES
Method		OLS	OLS	OLS	OLS	OLS	LILM	LIML
Period		1871-1900	1871-1900	1871-1900	1861-1900	1861-1910	1871-1910	1881-1910
Std errors		clustered	clustered	clustered	clustered	clustered	Robust	Robust
Unit		UD	UD	RD	RD	RD	RD	RD
Frequency		five	Decenial	Decenial	Decenial	Decenial	Decenial	Decenial
P-value (Loans)		0.12	0.16	0.27	0.060	0.00030	0.010	0.45
Decline explained		11.6	9.52	11.2	35.3	26.6	52.7	34.6
K-P F-statistics							6.77	3.81
Selection ratio					0.35	0.51
Robust t-statistics in parentheses
*** p<0.01, ** p<0.05, * p<0.1
