# Supplementary material for: New perspectives on the contribution of sanitary investments to mortality decline in English cities, 1845–1909
Source: Econ Hist Rev. 2022 Sep 26;76(2):624–60. doi: 10.1111/ehr.13195 (PMC10952366; doi:10.1111/ehr.13195)
Supplement: Supplementary file 3 — Supporting Information [file EHR-76-624-s002.zip › deposit/output/tables/table8.txt]

Table 8
		(1)	(2)	(3)	(4)	(5)	(6)	(7)	(8)	(9)	(10)	(11)	(12)	(13)	(14)	(15)
VARIABLES	LABELS	Infant mortality rate	Infant mortality rate	Infant mortality rate	Infant mortality rate	Infant mortality rate	Infant mortality rate	Infant mortality rate	Infant mortality rate	Infant mortality rate	Infant mortality rate	Infant mortality rate	Infant mortality rate	Infant mortality rate	Infant mortality rate	Infant mortality rate
water_stock_lag	Water capital, t-1	-1.31*	-1.23***	-0.40	-0.45	-0.099						-2.19*	-1.38***	-0.53*	-0.44**	0.045
		(-2.37)	(-8.93)	(-1.10)	(-1.76)	(-0.75)						(-2.17)	(-4.85)	(-1.73)	(-2.18)	(0.17)
water_stock_lag2	Water capital, t-2						-2.04***	-1.94***	-0.47	-0.34	0.022
							(-6.86)	(-8.32)	(-1.97)	(-1.83)	(0.12)
cbr	Crude birth rate	-0.37**	-0.26	-0.18	0.0014	0.067	-0.38*	-0.24	-0.20	0.054	0.078	-0.33**	-0.25	-0.18	0.0032	0.084
		(-3.81)	(-1.99)	(-0.69)	(0.0075)	(0.65)	(-2.42)	(-1.46)	(-0.74)	(0.28)	(0.83)	(-2.31)	(-1.69)	(-0.77)	(0.026)	(0.85)
popUD_growth	Population growth	0.037	0.065	-0.023	0.0073	-0.014	-0.055	-0.071	-0.044	-0.046	-0.037	-0.057	0.076	0.015	0.0032	-0.043
		(0.23)	(0.59)	(-0.14)	(0.058)	(-0.23)	(-0.39)	(-0.83)	(-0.49)	(-0.54)	(-0.67)	(-0.50)	(0.94)	(0.13)	(0.038)	(-0.74)
Constant	Constant	0.41	-0.27**	0.35	-0.65*	-0.98***	-0.12	-0.91***	0.34	-0.75*	-1.11***
		(0.90)	(-3.60)	(0.69)	(-2.78)	(-6.90)	(-0.32)	(-8.67)	(0.80)	(-3.02)	(-6.45)
Observations		24	32	40	52	28	24	32	40	52	28	24	32	40	52	28
R-squared		0.661	0.845	0.759	0.824	0.790	0.700	0.857	0.767	0.804	0.785	0.635	0.843	0.754	0.824	0.779
Number of id		4	4	4	4	4	4	4	4	4	4	4	4	4	4	4
Town FE		YES	YES	YES	YES	YES	YES	YES	YES	YES	YES	YES	YES	YES	YES	YES
Time FE		YES	YES	YES	YES	YES	YES	YES	YES	YES	YES	YES	YES	YES	YES	YES
Controls		YES	YES	YES	YES	YES	YES	YES	YES	YES	YES	YES	YES	YES	YES	YES
Method		OLS	OLS	OLS	OLS	OLS	OLS	OLS	OLS	OLS	OLS	LIML	LIML	LIML	LIML	LIML
Period		1845-1874	1845-1884	1845-1894	1845-1909	1875-1909	1845-1874	1845-1884	1845-1894	1845-1909	1875-1909	1845-1874	1845-1884	1845-1894	1845-1909	1875-1909
P-value		0.23	0.062	0.56	0.44	0.40	0.057	0.054	0.41	0.38	0.87	0.14	0.034	0.44	0.38	0.87
Selection ratio		0.66	1.40				0.50	0.99
K-P												25	90.1	60	94.8	10.8
Robust t-statistics in parentheses
*** p<0.01, ** p<0.05, * p<0.1
