# Supplementary material for: New perspectives on the contribution of sanitary investments to mortality decline in English cities, 1845–1909
Source: Econ Hist Rev. 2022 Sep 26;76(2):624–60. doi: 10.1111/ehr.13195 (PMC10952366; doi:10.1111/ehr.13195)
Supplement: Supplementary file 3 — Supporting Information [file EHR-76-624-s002.zip › deposit/output/tables/table9.txt]

Table 9
		(1)	(2)	(3)	(4)	(5)	(6)	(7)	(8)
VARIABLES	LABELS	Early childhood mortality rate	Early childhood mortality rate	Crude death rate	Crude death rate	Life expectancy at birth	Life expectancy at birth	Life expectancy at age 15	Life expectancy at age 15
water_stock_lag	Water capital, t-1	-0.51**	-0.47**	-0.41*	-0.44***	0.58**	0.64***	0.11	0.17
		(-3.64)	(-2.46)	(-2.43)	(-3.09)	(3.76)	(3.42)	(0.40)	(0.75)
cbr	Crude birth rate	0.25**	0.25***	0.38***	0.38***	-0.13	-0.13*	-0.30***	-0.31***
		(4.71)	(3.73)	(7.49)	(6.44)	(-2.15)	(-1.76)	(-8.39)	(-3.32)
popUD_growth	Population growth	0.037	0.033	-0.063	-0.060	0.057	0.053	0.18	0.18*
		(0.60)	(0.52)	(-0.56)	(-0.89)	(0.59)	(0.81)	(1.16)	(2.03)
Constant	Constant	-0.65***		0.047		0.54**		0.049
		(-11.5)		(0.82)		(5.42)		(0.27)
Observations		32	32	32	32	32	32	32	32
R-squared		0.926	0.925	0.921	0.921	0.912	0.912	0.831	0.830
Number of id		4	4	4	4	4	4	4	4
Town FE		YES	YES	YES	YES	YES	YES	YES	YES
Time FE		YES	YES	YES	YES	YES	YES	YES	YES
Controls		YES	YES	YES	YES	YES	YES	YES	YES
Method		OLS	LIML	OLS	LIML	OLS	LIML	OLS	LIML
Period		1845-1884	1845-1884	1845-1884	1845-1884	1845-1884	1845-1884	1845-1884	1845-1884
P-value		0.17	0.092	0.27	0.34	0.19	0.096	0.72	0.82
Decline explained (Water)		16.1	14.7	13	14	18.3	20	3.47	5.48
Selection ratio		1.30
K-P			90.1		90.1		90.1		90.1
Robust t-statistics in parentheses
*** p<0.01, ** p<0.05, * p<0.1
