# Supplementary material for: New perspectives on the contribution of sanitary investments to mortality decline in English cities, 1845–1909
Source: Econ Hist Rev. 2022 Sep 26;76(2):624–60. doi: 10.1111/ehr.13195 (PMC10952366; doi:10.1111/ehr.13195)
Supplement: Supplementary file 3 — Supporting Information [file EHR-76-624-s002.zip › deposit/output/tables/tableA3.txt]

Table A3.
		(1)	(2)	(3)	(4)	(5)	(6)
VARIABLES	LABELS	All-cause mortality rate	All-cause mortality rate	All-cause mortality rate	All-cause mortality rate	All-cause mortality rate	All-cause mortality rate
Lwater_stock	Water capital (WC) t-1	-0.092	0.076*	-0.12	0.036	-0.13	0.032
		(-1.22)	(1.86)	(-1.10)	(0.40)	(-1.24)	(0.38)
Lsewerage_stock	Sewerage capital (SC) t-1	-0.22*	-0.18***	-0.16*	-0.15***	-0.23*	-0.13**
		(-2.00)	(-4.08)	(-2.10)	(-4.26)	(-1.98)	(-2.90)
Lwater_stock_sewerage	WC x SC interaction t-1		-0.37***		-0.26*		-0.29**
			(-6.74)		(-2.01)		(-2.74)
assessable_value	Tax base	0.45*	0.29	0.47***	0.33*	0.51***	0.34*
		(2.18)	(1.57)	(5.65)	(2.18)	(3.34)	(2.19)
popgrowth	Population growth	0.051*	0.097***	0.043*	0.066	0.044*	0.068*
		(1.98)	(3.66)	(1.99)	(1.50)	(1.91)	(2.11)
female	Female	-0.38	-0.63***	-0.52	-0.66***	-0.53*	-0.70***
		(-1.12)	(-4.11)	(-1.68)	(-3.27)	(-1.91)	(-4.90)
age0to14	Aged 0 to 14	-1.05**	-0.71***	-1.06**	-0.97***	-1.35**	-1.15***
		(-2.74)	(-4.07)	(-2.83)	(-3.17)	(-2.94)	(-3.91)
age15to44	Aged 15 to 44	-0.48**	-0.077	-0.59**	-0.38	-0.72**	-0.42
		(-2.39)	(-0.50)	(-2.33)	(-1.24)	(-2.74)	(-1.72)
birthrate	Birth rate	0.75***	0.50***	0.74***	0.62***	0.75***	0.58***
		(4.68)	(4.66)	(5.57)	(4.55)	(3.96)	(3.57)
oc_manufacturing	Manufacturing employment	0.12	0.61	-0.16	0.037	-0.0036	0.27
		(0.40)	(1.82)	(-0.50)	(0.075)	(-0.012)	(0.63)
oc_textiles	Textiles employment	-0.22	-0.22	-0.26	-0.13	-0.060	0.091
		(-0.27)	(-0.58)	(-0.46)	(-0.35)	(-0.11)	(0.29)
Observations		57	57	63	63	63	63
R-squared		0.956	0.985	0.949	0.964	0.955	0.973
Number of id		10	10	11	11	11	11
Town FE		YES	YES	YES	YES	YES	YES
Time FE		YES	YES	YES	YES	YES	YES
Controls		YES	YES	YES	YES	YES	YES
Method		OLS	OLS	OLS	OLS	OLS	OLS
Period		1880-1909	1880-1909	1880-1909	1880-1909	1880-1909	1880-1909
Std errors		clustered	clustered	clustered	clustered	clustered	clustered
Without Salford		YES	YES	NO	NO	NO	NO
Without weighting		NO	NO	YES	YES	NO	NO
Winsoried		NO	NO	NO	NO	YES	YES
P-value (Water)		0.15	0.17	0.36	0.78	0.29	0.77
P-value (Sewers)		0.046	0.070	0.21	0.023	0.068	0.080
P-value (joint)		0.071	0.026	0.32	0.23	0.035	0.0026
P-value (inter)		-1	0.023		0.28		0.18
Decline explained (Water)		4.24		5.29		6.02
Decline explained (Sewers)		14		10		14.5
Selection ratio		0.93		0.72		1.13
Robust t-statistics in parentheses
*** p<0.01, ** p<0.05, * p<0.1
