# Supplementary material for: New perspectives on the contribution of sanitary investments to mortality decline in English cities, 1845–1909
Source: Econ Hist Rev. 2022 Sep 26;76(2):624–60. doi: 10.1111/ehr.13195 (PMC10952366; doi:10.1111/ehr.13195)
Supplement: Supplementary file 3 — Supporting Information [file EHR-76-624-s002.zip › deposit/output/tables/tableA5.txt]

Table A5.
		(1)	(2)	(3)	(4)
VARIABLES	LABELS	Typhus mortality rate	Typhus mortality rate	Typhoid mortality rate	Typhoid mortality rate
Lwater_stock	Water capital (WC) t-1	-0.026	0.14	0.098	0.11
		(-0.18)	(0.95)	(1.37)	(1.12)
Lsewerage_stock	Sewerage capital (SC) t-1	0.17	0.23	-0.12	-0.12
		(0.84)	(1.45)	(-1.11)	(-1.00)
Lwater_stock_sewerage	WC x SC interaction t-1		-0.34*		-0.026
			(-1.91)		(-0.36)
assessable_value	Tax base	-0.88	-1.03	-0.19	-0.20
		(-1.48)	(-1.64)	(-0.54)	(-0.56)
popgrowth	Population growth	-0.087	-0.052	0.063	0.066
		(-0.97)	(-0.54)	(1.45)	(1.52)
female	Female	0.26	0.052	-0.51	-0.52
		(0.35)	(0.068)	(-0.94)	(-0.96)
age0to14	Aged 0 to 14	1.28**	1.54***	-1.27**	-1.25**
		(2.36)	(3.38)	(-2.29)	(-2.30)
age15to44	Aged 15 to 44	3.14***	3.49***	-0.55	-0.52
		(4.06)	(4.12)	(-0.97)	(-0.94)
birthrate	Birth rate	-0.32	-0.54**	0.25	0.24
		(-1.59)	(-3.05)	(0.86)	(0.73)
oc_manufacturing	Manufacturing employment	1.39*	1.72	0.017	0.042
		(1.83)	(1.79)	(0.029)	(0.073)
oc_textiles	Textiles employment	1.20	1.30	1.21	1.22
		(1.14)	(1.35)	(1.54)	(1.53)
Observations		63	63	63	63
R-squared		0.843	0.868	0.775	0.775
Number of id		11	11	11	11
City FE		YES	YES	YES	YES
Time FE		YES	YES	YES	YES
Controls		YES	YES	YES	YES
Method		OLS	OLS	OLS	OLS
Period		1875-1909	1875-1909	1875-1909	1875-1909
Std errors		clustered	clustered	clustered	clustered
Unit		RD	RD	RD	RD
P-value (Water)		0.89	0.53	0.14	0.22
P-value (Sewers)		0.66	0.35	0.40	0.42
P-value (joint)		0.87	0.75	0.44	0.64
P-value (inter)		-1	0.30		0.71
Robust t-statistics in parentheses
*** p<0.01, ** p<0.05, * p<0.1
