# Supplementary material for: New perspectives on the contribution of sanitary investments to mortality decline in English cities, 1845–1909
Source: Econ Hist Rev. 2022 Sep 26;76(2):624–60. doi: 10.1111/ehr.13195 (PMC10952366; doi:10.1111/ehr.13195)
Supplement: Supplementary file 3 — Supporting Information [file EHR-76-624-s002.zip › deposit/output/tables/tableA6.txt]

Table A6
		(1)	(2)	(3)	(4)	(5)	(6)
VARIABLES	LABELS	Infant mortality rate	Infant mortality rate	Infant mortality rate	Infant mortality rate	Infant mortality rate	Log infant mortality rate
water_stock_lag	Water capital, t-1	-1.16**	-1.27***	-1.73**		-0.60	-1.20***
		(-8.81)	(-11.6)	(-3.93)		(-1.03)	(-13.7)
water_stock_dep_lag	Water capital (3%), t-1				-1.06**
					(-4.86)
cbr	Crude birth rate	-0.33	-0.18	-0.23	-0.26	-0.23	-0.23
		(-2.58)	(-1.41)	(-2.20)	(-2.15)	(-1.17)	(-2.07)
popUD_growth	Population growth	0.088	0.057	-0.069	0.083	-0.0057	0.042
		(0.73)	(0.50)	(-0.93)	(0.74)	(-0.036)	(0.43)
Constant	Constant	-0.16	-0.55***	-0.74*	-0.20**	12.4	-0.27*
		(-1.94)	(-6.64)	(-3.00)	(-4.30)	(0.93)	(-3.04)
Observations		24	32	32	32	32	32
R-squared		0.865	0.838	0.842	0.839	0.851	0.855
Number of id		3	4	4	4	4	4
Town FE		YES	YES	YES	YES	YES	YES
Time FE		YES	YES	YES	YES	YES	YES
Controls		YES	YES	YES	YES	YES	YES
Method		OLS	OLS	OLS	OLS	OLS	OLS
Period		1845-1884	1845-1884	1845-1884	1845-1884	1845-1884	1845-1884
Without Salford		YES	NO	NO	NO	NO	NO
Without weighting		NO	YES	NO	NO	NO	NO
Winzorised		NO	NO	YES	NO	NO	NO
Depreciation rate		0%	0%	0%	3%	0%	0%
Town-specific trend		NO	NO	NO	NO	YES	NO
P-value		0.10	0.034	0.054	0.035	0.28	0.051
Decline explained (Water)		36.6	40	54.7	33.4	18.8
Selection ratio		1.12	1.25	1.17	1.66	0.11	1.46
Robust t-statistics in parentheses
*** p<0.01, ** p<0.05, * p<0.1
